# Supplementary material for: MicroRNA-206 Regulation of Skin Pigmentation in Koi Carp (Cyprinus carpio L.)
Source: Front Genet. 2020 Feb 12;11:47. doi: 10.3389/fgene.2020.00047 (PMC7029398; doi:10.3389/fgene.2020.00047)
Supplement: Supplementary file 3 [file Table_2.xlsx]

## Sheet: Sheet1
Table S2 Differentially expressed microRNAs (DEMs) in three skin and their putative target genes.
miRNA	target	miRanda	TargetScan	RNAhybrid
efu-miR-206	Brm1l	Yes	Yes	Yes
efu-miR-206	LN591267.1	Yes	Yes	Yes
efu-miR-206	Mc1r	Yes	Yes	Yes
efu-miR-206	LN591207.1	Yes	Yes	Yes
efu-miR-206	LN590710.1	Yes	Yes	Yes
efu-miR-206	Mitfa	Yes	Yes	Yes
efu-miR-206	Dkey-81j11	Yes	Yes	Yes
efu-miR-206	LOC113065992	Yes	Yes	Yes
efu-miR-206	Asip	Yes	Yes	Yes
efu-miR-206	LN590700.1	Yes	Yes	Yes
efu-miR-206	Dct	Yes	Yes	Yes
efu-miR-206	Comp	Yes	Yes	Yes
efu-miR-206	Wnt3b	Yes	Yes	Yes
efu-miR-206	Foxd3	Yes	Yes	Yes
efu-miR-206	Wnt4a	Yes	Yes	Yes
efu-miR-206	Prkca	Yes	Yes	Yes
efu-miR-206	Tyrp1	Yes	Yes	Yes
efu-miR-206	Fzd4	Yes	Yes	Yes
efu-miR-206	LN591234.1	Yes	Yes	Yes
efu-miR-206	Wnt8b	Yes	Yes	Yes
efu-miR-206	Wnt3a	Yes	Yes	Yes
efu-miR-206	Adcy9	Yes	Yes	Yes
efu-miR-206	Kitb	Yes	Yes	Yes
efu-miR-206	Wnt1	Yes	Yes	Yes
efu-miR-206	Mapk1	Yes	Yes	Yes
efu-miR-206	Adcy3	Yes	Yes	Yes
efu-miR-206	Slc7a11	Yes	Yes	Yes
efu-miR-206	Adk	Yes	Yes	Yes
efu-miR-206	Wnt5a	Yes	Yes	Yes
efu-miR-206	Tlr22	Yes	Yes	Yes
efu-miR-206	Slc45a2	Yes	Yes	Yes
efu-miR-206	Ngr	Yes	Yes	Yes
efu-miR-206	Mlph	Yes	Yes	Yes
efu-miR-206	P450	Yes	Yes	Yes
efu-miR-206	Dan4	Yes	Yes	Yes
efu-miR-206	Tyk2	Yes	Yes	Yes
efu-miR-206	Cfb	Yes	Yes	Yes
efu-miR-206	Rab1a	Yes	Yes	Yes
efu-miR-206	Slc30a6	Yes	Yes	Yes
efu-miR-206	Stat6	Yes	Yes	Yes
efu-miR-206	Loc664755	Yes	Yes	Yes
efu-miR-206	Loc794783	Yes	Yes	Yes
efu-miR-206	Wdr24	Yes	Yes	Yes
efu-miR-206	Pef1	Yes	Yes	Yes
efu-miR-206	Pax3	Yes	Yes	Yes
efu-miR-206	Mc5r	Yes	Yes	Yes
efu-miR-206	Sox10a	Yes	Yes	Yes
efu-miR-206	Slc19a3	Yes	Yes	Yes
efu-miR-206	Nos2	Yes	Yes	Yes
efu-miR-206	Slc11a1	Yes	Yes	Yes
efu-miR-206	Adk	Yes	Yes	Yes
efu-miR-206	Zap70	Yes	Yes	Yes
efu-miR-206	Dok2	Yes	Yes	Yes
efu-miR-206	Star	Yes	Yes	Yes
efu-miR-206	Rdh8	Yes	Yes	Yes
efu-miR-206	mTOR	Yes	Yes	Yes
efu-miR-206	Pax7	Yes	Yes	Yes
efu-miR-206	Agrp	Yes	Yes	Yes
efu-miR-206	Slc3a1	Yes	Yes	Yes
efu-miR-206	Hpse	Yes	Yes	Yes
efu-miR-206	Fgf1a	Yes	Yes	Yes
efu-miR-206	Atg4c	Yes	Yes	Yes
efu-miR-206	Cbs	Yes	Yes	Yes
efu-miR-206	Slc22a7	Yes	Yes	Yes
efu-miR-206	Cxcl8	Yes	Yes	Yes
efu-miR-206	Aox3	Yes	Yes	Yes
efu-miR-206	Silv	Yes	Yes	Yes
efu-miR-206	Raf	Yes	Yes	Yes
efu-miR-206	Shady	Yes	Yes	Yes
efu-miR-206	Pnp4a	Yes	Yes	Yes
efu-miR-206	β-catenin	Yes	Yes	Yes
efu-miR-206	Sox10	Yes	Yes	Yes
efu-miR-206	Dkey-185l9	Yes	Yes	Yes
efu-miR-206	Loc449988	Yes	Yes	Yes
efu-miR-206	Sox10b	Yes	Yes	Yes
efu-miR-206	Loc799908	Yes	Yes	Yes
efu-miR-206	Wnt5b	Yes	Yes	Yes
efu-miR-206	Gnas	Yes	Yes	Yes
efu-miR-206	Wnt2	Yes	Yes	Yes
efu-miR-206	Tyrp2	Yes	Yes	Yes
efu-miR-206	Adcy9	Yes	Yes	Yes
efu-miR-206	Prkca	Yes	Yes	Yes
efu-miR-206	Wnt7a	Yes	Yes	Yes
efu-miR-206	Kitb	Yes	Yes	Yes
efu-miR-206	FZD10	Yes	Yes	Yes
efu-miR-206	Adcy3b	Yes	Yes	Yes
efu-miR-206	Wnt8a	Yes	Yes	Yes
efu-miR-206	Fzd3b	Yes	Yes	Yes
ipu-miR-196a	Mc1r	Yes	Yes	Yes
ipu-miR-196a	Gnas	Yes	Yes	Yes
ipu-miR-196a	Prkcg	Yes	Yes	Yes
ipu-miR-196a	Dct	Yes	Yes	Yes
ipu-miR-196a	Wnt8a	Yes	Yes	Yes
ipu-miR-196a	Mitfa	Yes	Yes	Yes
ipu-miR-196a	Sox10	Yes	Yes	Yes
ipu-miR-196a	LN590683.1	Yes	Yes	Yes
ipu-miR-196a	Loc449988	Yes	Yes	Yes
ipu-miR-196a	Fzd2	Yes	Yes	Yes
ipu-miR-196a	Asip	Yes	Yes	Yes
ipu-miR-196a	Wnt1	Yes	Yes	Yes
ipu-miR-196a	Dkey-185l9	Yes	Yes	Yes
ipu-miR-196a	Loc799908	Yes	Yes	Yes
ipu-miR-196a	Foxd3	Yes	Yes	Yes
ipu-miR-196a	Adcy1a	Yes	Yes	Yes
ipu-miR-196a	Sox10b	Yes	Yes	Yes
ipu-miR-196a	Fzd9b	Yes	Yes	Yes
ipu-miR-196a	Cbs	Yes	Yes	Yes
ipu-miR-196a	Wnt8b	Yes	Yes	Yes
ipu-miR-196a	Slc11a1	Yes	Yes	Yes
ipu-miR-196a	Adk	Yes	Yes	Yes
ipu-miR-196a	Adcy8	Yes	Yes	Yes
ipu-miR-196a	mTOR	Yes	Yes	Yes
ipu-miR-196a	Star	Yes	Yes	Yes
ipu-miR-196a	Wnt4a	Yes	Yes	Yes
ipu-miR-196a	Prkca	Yes	Yes	Yes
ipu-miR-196a	Sox10a	Yes	Yes	Yes
ipu-miR-196a	Cxcl8	Yes	Yes	Yes
ipu-miR-196a	Aox3	Yes	Yes	Yes
ipu-miR-196a	Zap70	Yes	Yes	Yes
ipu-miR-196a	Dok2	Yes	Yes	Yes
ipu-miR-196a	FZD10	Yes	Yes	Yes
ipu-miR-196a	Rdh8	Yes	Yes	Yes
ipu-miR-196a	Kitb	Yes	Yes	Yes
ipu-miR-196a	Tyrp2	Yes	Yes	Yes
gga-miR-10b-5p	Fzd2	Yes	Yes	Yes
gga-miR-10b-5p	Tyk2	Yes	Yes	Yes
gga-miR-10b-5p	Slc22a7	Yes	Yes	Yes
gga-miR-10b-5p	Mapk1	Yes	Yes	Yes
gga-miR-10b-5p	Plcb1	Yes	Yes	Yes
gga-miR-10b-5p	Mitfa	Yes	Yes	Yes
gga-miR-10b-5p	Kitb	Yes	Yes	Yes
gga-miR-10b-5p	FZD10	Yes	Yes	Yes
gga-miR-10b-5p	Dct	Yes	Yes	Yes
gga-miR-10b-5p	Wnt1	Yes	Yes	Yes
gga-miR-10b-5p	Asip	Yes	Yes	Yes
gga-miR-10b-5p	Wnt5b	Yes	Yes	Yes
gga-miR-10b-5p	Adcy3	Yes	Yes	Yes
gga-miR-10b-5p	Wnt6b	Yes	Yes	Yes
gga-miR-10b-5p	Loc794783	Yes	Yes	Yes
gga-miR-10b-5p	Slc19a3	Yes	Yes	Yes
gga-miR-10b-5p	Nos2	Yes	Yes	Yes
gga-miR-10b-5p	Slc11a1	Yes	Yes	Yes
gga-miR-10b-5p	Mc5r	Yes	Yes	Yes
gga-miR-10b-5p	Wnt8b	Yes	Yes	Yes
gga-miR-10b-5p	Slc11a1	Yes	Yes	Yes
gga-miR-10b-5p	Adk	Yes	Yes	Yes
gga-miR-10b-5p	Adcy8	Yes	Yes	Yes
gga-miR-10b-5p	mTOR	Yes	Yes	Yes
gga-miR-10b-5p	Zap70	Yes	Yes	Yes
gga-miR-10b-5p	LN590714.1	Yes	Yes	Yes
gga-miR-10b-5p	Adcy2b	Yes	Yes	Yes
gga-miR-10b-5p	Wdr24	Yes	Yes	Yes
gga-miR-10b-5p	Pef1	Yes	Yes	Yes
gga-miR-10b-5p	Pax3	Yes	Yes	Yes
dre-miR-429b	Ccdc142	Yes	Yes	Yes
dre-miR-429b	Foxd3	Yes	Yes	Yes
dre-miR-429b	Dvl2	Yes	Yes	Yes
dre-miR-429b	Asip	Yes	Yes	Yes
dre-miR-429b	Sox10a	Yes	Yes	Yes
dre-miR-429b	Slc19a3	Yes	Yes	Yes
dre-miR-429b	Nos2	Yes	Yes	Yes
dre-miR-429b	Slc11a1	Yes	Yes	Yes
dre-miR-429b	Dct	Yes	Yes	Yes
dre-miR-429b	Tyrp1a	Yes	Yes	Yes
dre-miR-429b	Cbs	Yes	Yes	Yes
dre-miR-429b	Aox3	Yes	Yes	Yes
mmu-miR-181a-5p	Slc24a5	Yes	Yes	Yes
mmu-miR-181a-5p	Dlv2	Yes	Yes	Yes
mmu-miR-181a-5p	Wnt7a	Yes	Yes	Yes
mmu-miR-181a-5p	Foxd3	Yes	Yes	Yes
mmu-miR-181a-5p	Pax3	Yes	Yes	Yes
mmu-miR-181a-5p	Mitfa	Yes	Yes	Yes
mmu-miR-181a-5p	Tyk2	Yes	Yes	Yes
mmu-miR-181a-5p	LOC113065992	Yes	Yes	Yes
mmu-miR-181a-5p	Comp	Yes	Yes	Yes
mmu-miR-181a-5p	Dkey-81j11	Yes	Yes	Yes
mmu-miR-181a-5p	Asip	Yes	Yes	Yes
mmu-miR-181a-5p	Wnt3b	Yes	Yes	Yes
mmu-miR-181a-5p	Wnt8b	Yes	Yes	Yes
mmu-miR-181a-5p	Slc11a1	Yes	Yes	Yes
mmu-miR-181a-5p	Adk	Yes	Yes	Yes
mmu-miR-181a-5p	Adcy8	Yes	Yes	Yes
mmu-miR-181a-5p	mTOR	Yes	Yes	Yes
mmu-miR-181a-5p	Adcy3	Yes	Yes	Yes
mmu-miR-181a-5p	LN590700.1	Yes	Yes	Yes
mmu-miR-181a-5p	Dct	Yes	Yes	Yes
mmu-miR-181a-5p	Wnt3a	Yes	Yes	Yes
mmu-miR-181a-5p	Adcy9	Yes	Yes	Yes
mmu-miR-181a-5p	Cbs	Yes	Yes	Yes
mmu-miR-181a-5p	Wnt6b	Yes	Yes	Yes
mmu-miR-181a-5p	Fzd4	Yes	Yes	Yes
mmu-miR-181a-5p	LN591234.1	Yes	Yes	Yes
mmu-miR-181a-5p	Wnt5b	Yes	Yes	Yes
mmu-miR-181a-5p	Prkca	Yes	Yes	Yes
mmu-miR-181a-5p	Tyrp1	Yes	Yes	Yes
mmu-miR-181a-5p	Loc794783	Yes	Yes	Yes
mmu-miR-181a-5p	Tyr	Yes	Yes	Yes
mmu-miR-181a-5p	Sox10	Yes	Yes	Yes
mmu-miR-181a-5p	Calm3b	Yes	Yes	Yes
mmu-miR-181a-5p	Wnt9b	Yes	Yes	Yes
mmu-miR-181a-5p	Sox10a	Yes	Yes	Yes
mmu-miR-181a-5p	Raf1a	Yes	Yes	Yes
mmu-miR-181a-5p	Mc1r	Yes	Yes	Yes
mmu-miR-181a-5p	Sox10b	Yes	Yes	Yes
mmu-miR-181a-5p	Kitb1	Yes	Yes	Yes
mmu-miR-181a-5p	Tyrp2	Yes	Yes	Yes
mmu-miR-181a-5p	Tyrp1a	Yes	Yes	Yes
novel-miRn1185	Kitb1	Yes	Yes	Yes
novel-miRn1185	Mc1r	Yes	Yes	Yes
novel-miRn1185	Adcy3	Yes	Yes	Yes
novel-miRn1185	LN590700.1	Yes	Yes	Yes
novel-miRn1185	Wnt5b	Yes	Yes	Yes
novel-miRn1185	Prkca	Yes	Yes	Yes
novel-miRn1185	Mitfa	Yes	Yes	Yes
novel-miRn1185	Fgf1a	Yes	Yes	Yes
novel-miRn1185	Adcy2a	Yes	Yes	Yes
novel-miRn1185	Fzd3b	Yes	Yes	Yes
novel-miRn1185	Mitf	Yes	Yes	Yes
novel-miRn1185	Asip	Yes	Yes	Yes
novel-miRn1185	Pomca	Yes	Yes	Yes
novel-miRn1185	Calm3b	Yes	Yes	Yes
novel-miRn1185	Dkey-81j11	Yes	Yes	Yes
novel-miRn1185	LN590797.1	Yes	Yes	Yes
novel-miRn1185	LOC113065992	Yes	Yes	Yes
novel-miRn1185	LN590700.1	Yes	Yes	Yes
novel-miRn1185	Dct	Yes	Yes	Yes
novel-miRn1185	Comp	Yes	Yes	Yes
novel-miRn1185	Wnt3b	Yes	Yes	Yes
novel-miRn1185	Foxd3	Yes	Yes	Yes
novel-miRn1185	Adcy3	Yes	Yes	Yes
novel-miRn1185	Kitb	Yes	Yes	Yes
novel-miRn1185	Wnt4a	Yes	Yes	Yes
novel-miRn1185	Prkca	Yes	Yes	Yes
novel-miRn1185	Map2k2a	Yes	Yes	Yes
novel-miRn1185	Wnt8b	Yes	Yes	Yes
novel-miRn1185	Wnt3a	Yes	Yes	Yes
novel-miRn1185	Adcy9	Yes	Yes	Yes
novel-miRn1185	Fzd8a	Yes	Yes	Yes
novel-miRn1185	Slc7a11	Yes	Yes	Yes
novel-miRn1185	Wnt1	Yes	Yes	Yes
novel-miRn1185	Dkey-185l9	Yes	Yes	Yes
novel-miRn1185	Loc799908	Yes	Yes	Yes
novel-miRn1185	Wnt1	Yes	Yes	Yes
novel-miRn1185	Mapk1	Yes	Yes	Yes
novel-miRn1185	Sox10b	Yes	Yes	Yes
novel-miRn1185	Fzd9b	Yes	Yes	Yes
novel-miRn1185	Adcy5	Yes	Yes	Yes
novel-miRn1185	Adcy3	Yes	Yes	Yes
novel-miRn1185	Slc11a1	Yes	Yes	Yes
novel-miRn1185	Cbs	Yes	Yes	Yes
novel-miRn1185	Wnt8b	Yes	Yes	Yes
novel-miRn1185	Foxd3	Yes	Yes	Yes
novel-miRn1185	Adcy1a	Yes	Yes	Yes
novel-miRn1185	Adk	Yes	Yes	Yes
novel-miRn1185	Wnt5a	Yes	Yes	Yes
novel-miRn1185	Tlr22	Yes	Yes	Yes
novel-miRn1185	mTOR	Yes	Yes	Yes
novel-miRn1185	Star	Yes	Yes	Yes
novel-miRn1185	Ep300b	Yes	Yes	Yes
novel-miRn1185	Fzd9b	Yes	Yes	Yes
novel-miRn1185	Adk	Yes	Yes	Yes
novel-miRn1185	Adcy8	Yes	Yes	Yes
novel-miRn1185	Lef1	Yes	Yes	Yes
novel-miRn1185	Ep300a	Yes	Yes	Yes
novel-miRn1185	Wnt4a	Yes	Yes	Yes
novel-miRn1185	Gnai2	Yes	Yes	Yes
novel-miRn1185	Kita	Yes	Yes	Yes
novel-miRn1185	Camk2b1	Yes	Yes	Yes
novel-miRn1185	Tlr22	Yes	Yes	Yes
novel-miRn1185	Slc45a2	Yes	Yes	Yes
novel-miRn1185	Ngr	Yes	Yes	Yes
novel-miRn1185	Crebbpa	Yes	Yes	Yes
novel-miRn1185	Raf1a	Yes	Yes	Yes
novel-miRn1185	Mc2r	Yes	Yes	Yes
novel-miRn1185	Tyk2	Yes	Yes	Yes
novel-miRn1185	Cfb	Yes	Yes	Yes
novel-miRn1185	Pomc-b	Yes	Yes	Yes
novel-miRn1185	Mc5r	Yes	Yes	Yes
novel-miRn1185	aMSH	Yes	Yes	Yes
novel-miRn1185	LOC109068513	Yes	Yes	Yes
novel-miRn1185	Mlph	Yes	Yes	Yes
novel-miRn1185	Prkca	Yes	Yes	Yes
novel-miRn1185	Dan4	Yes	Yes	Yes
novel-miRn1185	Wnt7a	Yes	Yes	Yes
novel-miRn1185	LN592073.1	Yes	Yes	Yes
novel-miRn1185	LOC109054933	Yes	Yes	Yes
novel-miRn1185	Erap2	Yes	Yes	Yes
novel-miRn1185	Auts2	Yes	Yes	Yes
novel-miRn1185	P450	Yes	Yes	Yes
novel-miRn1185	LN592826.1	Yes	Yes	Yes
novel-miRn1185	Brca2	Yes	Yes	Yes
novel-miRn1185	Kcnk10	Yes	Yes	Yes
novel-miRn1185	Sox10a	Yes	Yes	Yes
novel-miRn1185	LN591184.1	Yes	Yes	Yes
novel-miRn1185	LN590678.1	Yes	Yes	Yes
novel-miRn1185	Pik3ca	Yes	Yes	Yes
novel-miRn1185	Sox10b	Yes	Yes	Yes
novel-miRn1185	LN590699.1	Yes	Yes	Yes
novel-miRn1185	Aqp9	Yes	Yes	Yes
novel-miRn1185	Dnajb5	Yes	Yes	Yes
novel-miRn1185	LN592826.1	Yes	Yes	Yes
novel-miRn1185	Gh	Yes	Yes	Yes
novel-miRn1185	LN590678.1	Yes	Yes	Yes
novel-miRn1185	Pmp34	Yes	Yes	Yes
novel-miRn1185	Cnnm3	Yes	Yes	Yes
novel-miRn1185	LN590981.1	Yes	Yes	Yes
novel-miRn1185	LN591101.1	Yes	Yes	Yes
novel-miRn1185	Cbs	Yes	Yes	Yes
novel-miRn1185	Sos1	Yes	Yes	Yes
novel-miRn1185	LN591062.1	Yes	Yes	Yes
novel-miRn1185	LN591240.1	Yes	Yes	Yes
novel-miRn1185	Adgrg7	Yes	Yes	Yes
novel-miRn1185	Psmb9	Yes	Yes	Yes
novel-miRn1185	Th	Yes	Yes	Yes
novel-miRn1185	Sh2d4a	Yes	Yes	Yes
novel-miRn1185	LN590680.1	Yes	Yes	Yes
novel-miRn1185	Sox10	Yes	Yes	Yes
novel-miRn1185	Brca2	Yes	Yes	Yes
novel-miRn1185	Kat8	Yes	Yes	Yes
novel-miRn1185	LN591869.1	Yes	Yes	Yes
novel-miRn1185	LN590713.1	Yes	Yes	Yes
novel-miRn1185	LN591084.1	Yes	Yes	Yes
novel-miRn1185	LN590857.1	Yes	Yes	Yes
novel-miRn1185	Pde8a	Yes	Yes	Yes
novel-miRn1185	Tyrp2	Yes	Yes	Yes
novel-miRn1185	Enpp4	Yes	Yes	Yes
novel-miRn1185	Kcnv1	Yes	Yes	Yes
novel-miRn1185	LN591054.2	Yes	Yes	Yes
novel-miRn1185	LN590686.1	Yes	Yes	Yes
novel-miRn1185	Fascin1	Yes	Yes	Yes
novel-miRn1185	LN590782.1	Yes	Yes	Yes
novel-miRn1185	Slc35d1	Yes	Yes	Yes
novel-miRn1185	LN590711.1	Yes	Yes	Yes
novel-miRn1185	Zfp770	Yes	Yes	Yes
novel-miRn1185	LN590681.1	Yes	Yes	Yes
novel-miRn1185	LN590679.1	Yes	Yes	Yes
novel-miRn1185	LN590700.1	Yes	Yes	Yes
novel-miRn1185	LN590857.1	Yes	Yes	Yes
novel-miRn1185	Znf1	Yes	Yes	Yes
novel-miRn1185	LN593841.1	Yes	Yes	Yes
novel-miRn1185	Cmtm7	Yes	Yes	Yes
novel-miRn1185	LN590672.1	Yes	Yes	Yes
novel-miRn1185	Daw1	Yes	Yes	Yes
novel-miRn1185	LOC109087472	Yes	Yes	Yes
novel-miRn1185	Wnt1	Yes	Yes	Yes
novel-miRn1185	LN590683.1	Yes	Yes	Yes
novel-miRn1185	Mapk1	Yes	Yes	Yes
novel-miRn1185	Adcy3	Yes	Yes	Yes
novel-miRn1185	Slc7a11	Yes	Yes	Yes
novel-miRn1185	LN590689.1	Yes	Yes	Yes
novel-miRn1185	Adk	Yes	Yes	Yes
novel-miRn1185	Dct	Yes	Yes	Yes
novel-miRn1185	Zfp608	Yes	Yes	Yes
novel-miRn1185	Slc45a2	Yes	Yes	Yes
novel-miRn1185	Ngr	Yes	Yes	Yes
novel-miRn1185	Mlph	Yes	Yes	Yes
novel-miRn1185	P450	Yes	Yes	Yes
novel-miRn1185	LN594734.1	Yes	Yes	Yes
novel-miRn0839	Hykk	Yes	Yes	Yes
novel-miRn0839	Prkca	Yes	Yes	Yes
novel-miRn0839	LOC109068513	Yes	Yes	Yes
novel-miRn0839	Dan4	Yes	Yes	Yes
novel-miRn0839	aMSH	Yes	Yes	Yes
novel-miRn0839	Tyk2	Yes	Yes	Yes
novel-miRn0839	Cfb	Yes	Yes	Yes
novel-miRn0839	Rab1a	Yes	Yes	Yes
novel-miRn0839	Fgf1a	Yes	Yes	Yes
novel-miRn0839	Wnt5a	Yes	Yes	Yes
novel-miRn0839	Tlr22	Yes	Yes	Yes
novel-miRn0839	LN590700.1	Yes	Yes	Yes
novel-miRn0839	Dct	Yes	Yes	Yes
novel-miRn0839	Slc11a1	Yes	Yes	Yes
novel-miRn0839	Adk	Yes	Yes	Yes
novel-miRn0839	Cbs	Yes	Yes	Yes
novel-miRn0839	Pomca	Yes	Yes	Yes
novel-miRn0839	Calm3b	Yes	Yes	Yes
novel-miRn0839	Kitb	Yes	Yes	Yes
novel-miRn0839	Wnt4a	Yes	Yes	Yes
novel-miRn0839	Prkca	Yes	Yes	Yes
novel-miRn0839	Dkey-81j11	Yes	Yes	Yes
novel-miRn0839	Aox3	Yes	Yes	Yes
novel-miRn0839	LOC113065992	Yes	Yes	Yes
novel-miRn0839	Adcy9	Yes	Yes	Yes
novel-miRn0839	Adcy8	Yes	Yes	Yes
novel-miRn0839	mTOR	Yes	Yes	Yes
novel-miRn0839	Adcy3	Yes	Yes	Yes
novel-miRn0839	LN591184.1	Yes	Yes	Yes
novel-miRn0839	Map2k2a	Yes	Yes	Yes
novel-miRn0839	Wnt8b	Yes	Yes	Yes
novel-miRn0839	Wnt3a	Yes	Yes	Yes
novel-miRn0839	Tyrp2	Yes	Yes	Yes
novel-miRn0839	LN590797.1	Yes	Yes	Yes
novel-miRn0839	Mitf	Yes	Yes	Yes
novel-miRn0839	Sox10b	Yes	Yes	Yes
novel-miRn0839	Tyk2	Yes	Yes	Yes
novel-miRn0839	Foxd3	Yes	Yes	Yes
novel-miRn0839	FGF	Yes	Yes	Yes
novel-miRn0722	LN591234.1	Yes	Yes	Yes
novel-miRn0722	Wnt5b	Yes	Yes	Yes
novel-miRn0722	Asip	Yes	Yes	Yes
novel-miRn0722	Sox10	Yes	Yes	Yes
novel-miRn0722	Prkca	Yes	Yes	Yes
novel-miRn0722	Tyrp1	Yes	Yes	Yes
novel-miRn0722	Tyk2	Yes	Yes	Yes
novel-miRn0722	Calm3b	Yes	Yes	Yes
novel-miRn0722	Tyrp2	Yes	Yes	Yes
novel-miRn0722	Dct	Yes	Yes	Yes
novel-miRn0722	Loc794783	Yes	Yes	Yes
novel-miRn0722	Tyr	Yes	Yes	Yes
novel-miRn0722	Sox10	Yes	Yes	Yes
ipu-miR-133c	Fgf	Yes	Yes	Yes
ipu-miR-133c	Calm3b	Yes	Yes	Yes
ipu-miR-133c	Tyrp2	Yes	Yes	Yes
ipu-miR-133c	Foxd3	Yes	Yes	Yes
ipu-miR-133c	Loc794783	Yes	Yes	Yes
ipu-miR-133c	Tyr	Yes	Yes	Yes
ipu-miR-133c	Mitfa	Yes	Yes	Yes
ipu-miR-133c	aMSH	Yes	Yes	Yes
ipu-miR-133c	Gnas	Yes	Yes	Yes
ipu-miR-133c	Prkcg	Yes	Yes	Yes
ipu-miR-133c	Otof	Yes	Yes	Yes
ipu-miR-133c	FZD10	Yes	Yes	Yes
ipu-miR-133c	LOC109068513	Yes	Yes	Yes
ipu-miR-133c	LN590683.1	Yes	Yes	Yes
ipu-miR-133c	Loc449988	Yes	Yes	Yes
ipu-miR-133c	LN591261.1	Yes	Yes	Yes
ipu-miR-133c	Wnt8a	Yes	Yes	Yes
ipu-miR-133c	Mitfa	Yes	Yes	Yes
ipu-miR-133c	LN590717.1	Yes	Yes	Yes
ipu-miR-133c	LOC109054933	Yes	Yes	Yes
ipu-miR-133c	Dct	Yes	Yes	Yes
ipu-miR-133c	Adcy3	Yes	Yes	Yes
ipu-miR-133c	Fzd2	Yes	Yes	Yes
ipu-miR-133c	Enpp4	Yes	Yes	Yes
ipu-miR-133c	Cbs	Yes	Yes	Yes
ipu-miR-133c	Aox3	Yes	Yes	Yes
ipu-miR-133c	Wnt5a	Yes	Yes	Yes
ipu-miR-133c	Adcy3b	Yes	Yes	Yes
ipu-miR-133c	Wnt8a	Yes	Yes	Yes
ipu-miR-133c	Fzd3b	Yes	Yes	Yes
ipu-miR-133c	Wnt5b	Yes	Yes	Yes
ipu-miR-133c	Fzd4	Yes	Yes	Yes
ipu-miR-133c	LN591234.1	Yes	Yes	Yes
ipu-miR-133c	Sox10	Yes	Yes	Yes
ipu-miR-133c	Kcnv1	Yes	Yes	Yes
ipu-miR-133c	LN591054.2	Yes	Yes	Yes
ipu-miR-133c	LN590700.1	Yes	Yes	Yes
ipu-miR-133c	Fascin1	Yes	Yes	Yes
ipu-miR-133c	Comp	Yes	Yes	Yes
ipu-miR-133c	Wnt3b	Yes	Yes	Yes
ipu-miR-133c	Foxd3	Yes	Yes	Yes
ipu-miR-133c	Tyrp2	Yes	Yes	Yes
ipu-miR-133c	LN590686.1	Yes	Yes	Yes
ipu-miR-133c	Sox10a	Yes	Yes	Yes
ipu-miR-133c	Prkca	Yes	Yes	Yes
ipu-miR-133c	LN590710.1	Yes	Yes	Yes
ipu-miR-133c	Mitfa	Yes	Yes	Yes
ipu-miR-133c	Dkey-81j11	Yes	Yes	Yes
ipu-miR-133c	LOC113065992	Yes	Yes	Yes
ipu-miR-133c	Asip	Yes	Yes	Yes
ipu-miR-133c	Adk	Yes	Yes	Yes
ipu-miR-133c	Adcy8	Yes	Yes	Yes
ipu-miR-133c	Fzd9b	Yes	Yes	Yes
ipu-miR-133c	Adcy2a	Yes	Yes	Yes
ipu-miR-133c	Fzd3b	Yes	Yes	Yes
ipu-miR-133c	Wnt4a	Yes	Yes	Yes
ipu-miR-133c	Prkca	Yes	Yes	Yes
ipu-miR-133c	Tyrp1	Yes	Yes	Yes
novel-miRn1276	Lef1	Yes	Yes	Yes
novel-miRn1276	Mc1r	Yes	Yes	Yes
novel-miRn1276	P450	Yes	Yes	Yes
novel-miRn1276	Erap2	Yes	Yes	Yes
novel-miRn1276	Auts2	Yes	Yes	Yes
novel-miRn1276	Brca2	Yes	Yes	Yes
novel-miRn1276	Kcnk10	Yes	Yes	Yes
novel-miRn1276	LOC109068513	Yes	Yes	Yes
novel-miRn1276	Otof	Yes	Yes	Yes
novel-miRn1276	LN591184.1	Yes	Yes	Yes
novel-miRn1276	LN590678.1	Yes	Yes	Yes
novel-miRn1276	aMSH	Yes	Yes	Yes
novel-miRn1276	Ep300a	Yes	Yes	Yes
novel-miRn1276	Mitfa	Yes	Yes	Yes
novel-miRn1276	LN590699.1	Yes	Yes	Yes
novel-miRn1276	Aqp9	Yes	Yes	Yes
novel-miRn1276	Dnajb5	Yes	Yes	Yes
novel-miRn1276	LN590700.1	Yes	Yes	Yes
novel-miRn1276	Dct	Yes	Yes	Yes
novel-miRn1276	Comp	Yes	Yes	Yes
novel-miRn1276	Gh	Yes	Yes	Yes
novel-miRn1276	LN590678.1	Yes	Yes	Yes
novel-miRn1276	Pmp34	Yes	Yes	Yes
novel-miRn1276	Adcy3	Yes	Yes	Yes
novel-miRn1276	Cbs	Yes	Yes	Yes
novel-miRn1276	Psmb9	Yes	Yes	Yes
novel-miRn1276	Th	Yes	Yes	Yes
novel-miRn1276	LN590710.1	Yes	Yes	Yes
novel-miRn1276	Mitfa	Yes	Yes	Yes
novel-miRn1276	Dkey-81j11	Yes	Yes	Yes
novel-miRn1276	LOC113065992	Yes	Yes	Yes
novel-miRn1276	LN591240.1	Yes	Yes	Yes
novel-miRn1276	Adgrg7	Yes	Yes	Yes
novel-miRn1276	Sox10	Yes	Yes	Yes
novel-miRn1276	LN591261.1	Yes	Yes	Yes
novel-miRn1276	Wnt3b	Yes	Yes	Yes
novel-miRn1276	Foxd3	Yes	Yes	Yes
novel-miRn1276	Wnt4a	Yes	Yes	Yes
novel-miRn1276	Prkca	Yes	Yes	Yes
novel-miRn1276	Tyrp1	Yes	Yes	Yes
novel-miRn1276	Pik3ca	Yes	Yes	Yes
novel-miRn1276	Tyrp2	Yes	Yes	Yes
novel-miRn1276	Map2k2a	Yes	Yes	Yes
novel-miRn1276	HM1	Yes	Yes	Yes
novel-miRn1276	Wnt8b	Yes	Yes	Yes
novel-miRn1276	Fzd4	Yes	Yes	Yes
novel-miRn1276	LN591234.1	Yes	Yes	Yes
novel-miRn1276	LN592826.1	Yes	Yes	Yes
novel-miRn1276	Wnt3a	Yes	Yes	Yes
novel-miRn1276	Sox10a	Yes	Yes	Yes
novel-miRn1276	Sos1	Yes	Yes	Yes
novel-miRn1276	LN591062.1	Yes	Yes	Yes
novel-miRn1276	Wnt3b	Yes	Yes	Yes
novel-miRn1276	Cbs	Yes	Yes	Yes
novel-miRn1276	Sox10b	Yes	Yes	Yes
novel-miRn1090	Comp	Yes	Yes	Yes
novel-miRn1090	Fzd4	Yes	Yes	Yes
novel-miRn1090	LN591234.1	Yes	Yes	Yes
novel-miRn1090	LOC113065992	Yes	Yes	Yes
novel-miRn1090	LN590700.1	Yes	Yes	Yes
novel-miRn1090	Dkey-81j11	Yes	Yes	Yes
novel-miRn1090	Foxd3	Yes	Yes	Yes
novel-miRn1090	Wnt4a	Yes	Yes	Yes
novel-miRn1090	LN590797.1	Yes	Yes	Yes
novel-miRn1090	Sox10a	Yes	Yes	Yes
novel-miRn1090	Prkca	Yes	Yes	Yes
novel-miRn1090	Tyrp1	Yes	Yes	Yes
novel-miRn1090	Ngr	Yes	Yes	Yes
novel-miRn1090	Wnt3a	Yes	Yes	Yes
novel-miRn1090	Adcy9	Yes	Yes	Yes
novel-miRn1090	Kitb	Yes	Yes	Yes
novel-miRn1090	Wnt1	Yes	Yes	Yes
novel-miRn1090	Crebbpa	Yes	Yes	Yes
novel-miRn1090	Dct	Yes	Yes	Yes
novel-miRn1090	Raf1a	Yes	Yes	Yes
novel-miRn1090	Sox10b	Yes	Yes	Yes
novel-miRn1090	Mc2r	Yes	Yes	Yes
novel-miRn1090	aMSH	Yes	Yes	Yes
novel-miRn1090	Mc5r	Yes	Yes	Yes
novel-miRn1090	Rab1a	Yes	Yes	Yes
novel-miRn1090	Slc30a6	Yes	Yes	Yes
novel-miRn1090	Pomc-b	Yes	Yes	Yes
novel-miRn1090	LOC109068513	Yes	Yes	Yes
novel-miRn1090	Wnt7a	Yes	Yes	Yes
novel-miRn1090	Mapk1	Yes	Yes	Yes
novel-miRn1090	Adcy3	Yes	Yes	Yes
novel-miRn1090	Slc7a11	Yes	Yes	Yes
novel-miRn1090	Adk	Yes	Yes	Yes
novel-miRn1090	Wnt5a	Yes	Yes	Yes
novel-miRn1090	Ngr	Yes	Yes	Yes
novel-miRn1090	Mlph	Yes	Yes	Yes
novel-miRn1090	P450	Yes	Yes	Yes
novel-miRn1090	Cbs	Yes	Yes	Yes
novel-miRn1090	Erap2	Yes	Yes	Yes
novel-miRn1090	Auts2	Yes	Yes	Yes
novel-miRn1090	Dan4	Yes	Yes	Yes
novel-miRn1090	Tyk2	Yes	Yes	Yes
novel-miRn1090	Cfb	Yes	Yes	Yes
novel-miRn1090	Fgf1a	Yes	Yes	Yes
novel-miRn1090	Atg4c	Yes	Yes	Yes
novel-miRn1090	LN592826.1	Yes	Yes	Yes
novel-miRn1090	Sox10	Yes	Yes	Yes
novel-miRn1090	LOC109054933	Yes	Yes	Yes
novel-miRn1090	Hpse	Yes	Yes	Yes
novel-miRn1090	LN592073.1	Yes	Yes	Yes
novel-miRn1090	Dct	Yes	Yes	Yes
novel-miRn1090	Prkca	Yes	Yes	Yes
novel-miRn1090	Sox10	Yes	Yes	Yes
novel-miRn1090	Dkey-185l9	Yes	Yes	Yes
novel-miRn1090	Tyrp2	Yes	Yes	Yes
novel-miRn1090	Dan4	Yes	Yes	Yes
novel-miRn1090	Tlr22	Yes	Yes	Yes
novel-miRn1090	Slc45a2	Yes	Yes	Yes
novel-miRn1090	Mlph	Yes	Yes	Yes
novel-miRn1090	Slc22a7	Yes	Yes	Yes
novel-miRn1090	Sox10b	Yes	Yes	Yes
novel-miRn1090	Loc799908	Yes	Yes	Yes
novel-miRn1090	Wnt5b	Yes	Yes	Yes
novel-miRn1090	Raf	Yes	Yes	Yes
novel-miRn1090	Cxcl8	Yes	Yes	Yes
novel-miRn1090	Aox3	Yes	Yes	Yes
novel-miRn1090	Silv	Yes	Yes	Yes
novel-miRn1090	Shady	Yes	Yes	Yes
novel-miRn1090	Pnp4a	Yes	Yes	Yes
novel-miRn1090	β-catenin	Yes	Yes	Yes
novel-miRn1090	Q9p2g1	Yes	Yes	Yes
novel-miRn1090	aMSH	Yes	Yes	Yes
novel-miRn1090	LOC109068513	Yes	Yes	Yes
novel-miRn1090	Gnas	Yes	Yes	Yes
novel-miRn1090	Wnt2	Yes	Yes	Yes
novel-miRn1090	Tyrp2	Yes	Yes	Yes
novel-miRn1090	Adcy9	Yes	Yes	Yes
novel-miRn1090	Prkca	Yes	Yes	Yes
novel-miRn1090	Cfb	Yes	Yes	Yes
novel-miRn1090	Loc449988	Yes	Yes	Yes
novel-miRn1090	Rab1a	Yes	Yes	Yes
novel-miRn1090	Slc30a6	Yes	Yes	Yes
novel-miRn1090	Stat6	Yes	Yes	Yes
novel-miRn1090	Loc664755	Yes	Yes	Yes
novel-miRn1090	Foxj1a	Yes	Yes	Yes
novel-miRn1090	P450	Yes	Yes	Yes
novel-miRn1090	Tyk2	Yes	Yes	Yes
novel-miRn1090	Cfb	Yes	Yes	Yes
novel-miRn1090	Wnt3a	Yes	Yes	Yes
novel-miRn1090	Mc5r	Yes	Yes	Yes
novel-miRn1090	Brca2	Yes	Yes	Yes
novel-miRn1090	Kcnk10	Yes	Yes	Yes
novel-miRn1090	Sox10a	Yes	Yes	Yes
novel-miRn1090	LN591184.1	Yes	Yes	Yes
novel-miRn1090	LN590678.1	Yes	Yes	Yes
novel-miRn1090	Pik3ca	Yes	Yes	Yes
novel-miRn1090	Cmtm7	Yes	Yes	Yes
novel-miRn1090	Loc794783	Yes	Yes	Yes
novel-miRn1090	Wdr24	Yes	Yes	Yes
novel-miRn1090	Pef1	Yes	Yes	Yes
ccr-miR-200b	Sox10	Yes	Yes	Yes
ccr-miR-200b	Cfb	Yes	Yes	Yes
ccr-miR-200b	AOx3	Yes	Yes	Yes
ccr-miR-200b	Tyk2	Yes	Yes	Yes
ssa-miR-142b-3p	Aox3	Yes	Yes	Yes
ssa-miR-142b-3p	LN590672.1	Yes	Yes	Yes
ssa-miR-142b-3p	Daw1	Yes	Yes	Yes
ssa-miR-142b-3p	Dkey-81j11	Yes	Yes	Yes
ssa-miR-142b-3p	LOC113065992	Yes	Yes	Yes
ssa-miR-142b-3p	LOC109087472	Yes	Yes	Yes
ssa-miR-142b-3p	Adcy9	Yes	Yes	Yes
ssa-miR-142b-3p	LOC109068513	Yes	Yes	Yes
ssa-miR-142b-3p	Fzd8a	Yes	Yes	Yes
ssa-miR-142b-3p	Mitfa	Yes	Yes	Yes
ssa-miR-142b-3p	Wnt1	Yes	Yes	Yes
ssa-miR-142b-3p	Mapk1	Yes	Yes	Yes
ssa-miR-142b-3p	Dct	Yes	Yes	Yes
ssa-miR-142b-3p	Loc799908	Yes	Yes	Yes
ssa-miR-142b-3p	Asip	Yes	Yes	Yes
ssa-miR-142b-3p	Dkey-185l9	Yes	Yes	Yes
ssa-miR-142b-3p	LN590700.1	Yes	Yes	Yes
ssa-miR-142b-3p	Wnt1	Yes	Yes	Yes
ssa-miR-142b-3p	Comp	Yes	Yes	Yes
ssa-miR-142b-3p	Wnt3b	Yes	Yes	Yes
ssa-miR-142b-3p	Prkca	Yes	Yes	Yes
ssa-miR-142b-3p	Tyrp1	Yes	Yes	Yes
ssa-miR-142b-3p	Fzd4	Yes	Yes	Yes
ssa-miR-142b-3p	PCDH15	Yes	Yes	Yes
ssa-miR-142b-3p	Foxd3	Yes	Yes	Yes
efu-miR-200a	Wnt4a	Yes	Yes	Yes
efu-miR-200a	Comp	Yes	Yes	Yes
efu-miR-200a	Wnt3b	Yes	Yes	Yes
efu-miR-200a	Foxd3	Yes	Yes	Yes
efu-miR-200a	Mapk1	Yes	Yes	Yes
efu-miR-200a	Wnt1	Yes	Yes	Yes
efu-miR-200a	Dct	Yes	Yes	Yes
efu-miR-200a	Slc7a11	Yes	Yes	Yes
efu-miR-200a	Adcy3	Yes	Yes	Yes
efu-miR-200a	Wnt4a	Yes	Yes	Yes
efu-miR-200a	Prkca	Yes	Yes	Yes
efu-miR-200a	Tyrp1	Yes	Yes	Yes
efu-miR-200a	Mitfa	Yes	Yes	Yes
efu-miR-200a	LOC109087472	Yes	Yes	Yes
efu-miR-200a	Zfp608	Yes	Yes	Yes
efu-miR-200a	LN590683.1	Yes	Yes	Yes
efu-miR-200a	Mlph	Yes	Yes	Yes
efu-miR-200a	Ngr	Yes	Yes	Yes
efu-miR-200a	LN590710.1	Yes	Yes	Yes
efu-miR-200a	Slc45a2	Yes	Yes	Yes
efu-miR-200a	Dkey-81j11	Yes	Yes	Yes
efu-miR-200a	LOC113065992	Yes	Yes	Yes
efu-miR-200a	Asip	Yes	Yes	Yes
efu-miR-200a	LN590700.1	Yes	Yes	Yes
efu-miR-200a	LN594734.1	Yes	Yes	Yes
efu-miR-200a	Hykk	Yes	Yes	Yes
efu-miR-200a	Fzd4	Yes	Yes	Yes
efu-miR-200a	LN591234.1	Yes	Yes	Yes
efu-miR-200a	LN590689.1	Yes	Yes	Yes
efu-miR-200a	Adk	Yes	Yes	Yes
efu-miR-200a	Asip	Yes	Yes	Yes
novel-miRn0849	Tyr	Yes	Yes	Yes
novel-miRn0849	Asip	Yes	Yes	Yes
novel-miRn0849	Tyrp1	Yes	Yes	Yes
novel-miRn0849	Mitfa	Yes	Yes	Yes
novel-miRn0849	Sox10a	Yes	Yes	Yes
novel-miRn0849	Sox10b	Yes	Yes	Yes
novel-miRn0849	Tyk2	Yes	Yes	Yes
novel-miRn0849	Foxd3	Yes	Yes	Yes
novel-miRn0737	Wnt3a	Yes	Yes	Yes
novel-miRn0737	Sox10a	Yes	Yes	Yes
novel-miRn0737	AOx3	Yes	Yes	Yes
novel-miRn0737	LN590797.1	Yes	Yes	Yes
novel-miRn0737	Foxd3	Yes	Yes	Yes
novel-miRn0737	Wnt5b	Yes	Yes	Yes
novel-miRn0737	Cbs	Yes	Yes	Yes
novel-miRn0737	FGF	Yes	Yes	Yes
novel-miRn0737	LN591234.1	Yes	Yes	Yes
novel-miRn0737	Wnt4a	Yes	Yes	Yes
novel-miRn0737	Prkca	Yes	Yes	Yes
novel-miRn0737	Tyrp1	Yes	Yes	Yes
novel-miRn0737	Fzd4	Yes	Yes	Yes
novel-miRn0737	LN591234.1	Yes	Yes	Yes
novel-miRn0737	Prkca	Yes	Yes	Yes
novel-miRn0737	Sox10	Yes	Yes	Yes
novel-miRn0737	Calm3b	Yes	Yes	Yes
novel-miRn0737	Tyrp2	Yes	Yes	Yes
novel-miRn0737	Sox10b	Yes	Yes	Yes
novel-miRn0737	Calm3b	Yes	Yes	Yes
novel-miRn0737	LN590710.1	Yes	Yes	Yes
novel-miRn0737	Loc794783	Yes	Yes	Yes
novel-miRn0737	Dkey-81j11	Yes	Yes	Yes
novel-miRn0737	Tyrp2	Yes	Yes	Yes
novel-miRn0737	Pde8a	Yes	Yes	Yes
novel-miRn0737	Kat8	Yes	Yes	Yes
novel-miRn0737	LOC113065992	Yes	Yes	Yes
novel-miRn0737	Brca2	Yes	Yes	Yes
novel-miRn0737	LN590700.1	Yes	Yes	Yes
novel-miRn0737	Dct	Yes	Yes	Yes
novel-miRn0737	LN590713.1	Yes	Yes	Yes
novel-miRn0737	Comp	Yes	Yes	Yes
novel-miRn0737	Wnt3b	Yes	Yes	Yes
novel-miRn0737	Foxd3	Yes	Yes	Yes
novel-miRn0737	Zfp147	Yes	Yes	Yes
novel-miRn0737	LN591084.1	Yes	Yes	Yes
novel-miRn0737	LN590857.1	Yes	Yes	Yes
novel-miRn0682	LN591869.1	Yes	Yes	Yes
novel-miRn0682	Asip	Yes	Yes	Yes
novel-miRn0682	LN590700.1	Yes	Yes	Yes
novel-miRn0682	Mc5r	Yes	Yes	Yes
novel-miRn0682	LN590710.1	Yes	Yes	Yes
novel-miRn0682	Mitfa	Yes	Yes	Yes
novel-miRn0682	Dkey-81j11	Yes	Yes	Yes
novel-miRn0682	Comp	Yes	Yes	Yes
novel-miRn0682	Wnt3b	Yes	Yes	Yes
novel-miRn0682	Foxd3	Yes	Yes	Yes
novel-miRn0682	Dct	Yes	Yes	Yes
novel-miRn0682	LOC113065992	Yes	Yes	Yes
novel-miRn0682	Zfp147	Yes	Yes	Yes
novel-miRn0682	Mc1r	Yes	Yes	Yes
novel-miRn0682	Brm1l	Yes	Yes	Yes
novel-miRn0682	LN591267.1	Yes	Yes	Yes
novel-miRn0682	Zfp1	Yes	Yes	Yes
novel-miRn0682	LN591207.1	Yes	Yes	Yes
novel-miRn0682	Wnt4a	Yes	Yes	Yes
novel-miRn0682	LN591234.1	Yes	Yes	Yes
novel-miRn0682	Wnt8b	Yes	Yes	Yes
novel-miRn0682	Fzd4	Yes	Yes	Yes
novel-miRn0682	Mitfa	Yes	Yes	Yes
novel-miRn0682	Prkca	Yes	Yes	Yes
novel-miRn0682	Tyrp1	Yes	Yes	Yes
novel-miRn0682	Wnt1	Yes	Yes	Yes
novel-miRn0682	Adcy3	Yes	Yes	Yes
novel-miRn0682	Slc7a11	Yes	Yes	Yes
novel-miRn0682	Adk	Yes	Yes	Yes
novel-miRn0682	Tlr22	Yes	Yes	Yes
novel-miRn0682	Slc45a2	Yes	Yes	Yes
novel-miRn0682	Ngr	Yes	Yes	Yes
novel-miRn0682	Wnt5a	Yes	Yes	Yes
novel-miRn0682	Mapk1	Yes	Yes	Yes
novel-miRn0682	P450	Yes	Yes	Yes
novel-miRn0682	Cbs	Yes	Yes	Yes
novel-miRn0682	Wnt3a	Yes	Yes	Yes
novel-miRn0682	Adcy9	Yes	Yes	Yes
novel-miRn0682	Kitb	Yes	Yes	Yes
novel-miRn0682	Mlph	Yes	Yes	Yes
novel-miRn0682	Dan4	Yes	Yes	Yes
novel-miRn0682	Tyk2	Yes	Yes	Yes
novel-miRn0682	Cfb	Yes	Yes	Yes
novel-miRn0682	Rab1a	Yes	Yes	Yes
novel-miRn0682	Slc30a6	Yes	Yes	Yes
novel-miRn0682	Loc794783	Yes	Yes	Yes
novel-miRn0682	Pax3	Yes	Yes	Yes
novel-miRn0682	Wdr24	Yes	Yes	Yes
novel-miRn0682	Pef1	Yes	Yes	Yes
novel-miRn0682	Slc19a3	Yes	Yes	Yes
novel-miRn0682	Nos2	Yes	Yes	Yes
novel-miRn0682	Slc11a1	Yes	Yes	Yes
novel-miRn0682	Tyrp2	Yes	Yes	Yes
novel-miRn0682	Dok2	Yes	Yes	Yes
novel-miRn0682	Star	Yes	Yes	Yes
novel-miRn0682	Stat6	Yes	Yes	Yes
novel-miRn0682	Loc664755	Yes	Yes	Yes
novel-miRn0682	Pax7	Yes	Yes	Yes
novel-miRn0682	Adk	Yes	Yes	Yes
novel-miRn0682	Zap70	Yes	Yes	Yes
novel-miRn0682	Rdh8	Yes	Yes	Yes
novel-miRn0682	mTOR	Yes	Yes	Yes
novel-miRn0682	Hpse	Yes	Yes	Yes
novel-miRn0682	Agrp	Yes	Yes	Yes
novel-miRn0682	Atg4c	Yes	Yes	Yes
novel-miRn0682	Slc3a1	Yes	Yes	Yes
novel-miRn0682	Fgf1a	Yes	Yes	Yes
novel-miRn0682	Cxcl8	Yes	Yes	Yes
novel-miRn0682	Aox3	Yes	Yes	Yes
novel-miRn0682	Dkey-185l9	Yes	Yes	Yes
novel-miRn0682	Loc449988	Yes	Yes	Yes
novel-miRn0682	Sox10b	Yes	Yes	Yes
novel-miRn0682	Pnp4a	Yes	Yes	Yes
novel-miRn0682	β-catenin	Yes	Yes	Yes
novel-miRn0682	Wnt5b	Yes	Yes	Yes
novel-miRn0682	Slc22a7	Yes	Yes	Yes
novel-miRn0682	Silv	Yes	Yes	Yes
novel-miRn0682	Raf	Yes	Yes	Yes
novel-miRn0682	Shady	Yes	Yes	Yes
novel-miRn0682	Tyrp2	Yes	Yes	Yes
novel-miRn0682	Prkca	Yes	Yes	Yes
novel-miRn0682	Gnas	Yes	Yes	Yes
novel-miRn0682	Adcy9	Yes	Yes	Yes
novel-miRn0457	FZD10	Yes	Yes	Yes
novel-miRn0457	Adcy3b	Yes	Yes	Yes
novel-miRn0457	Zfp1	Yes	Yes	Yes
novel-miRn0457	Myo10	Yes	Yes	Yes
novel-miRn0457	Wnt8a	Yes	Yes	Yes
novel-miRn0457	Fzd3b	Yes	Yes	Yes
novel-miRn0457	LN591267.1	Yes	Yes	Yes
novel-miRn0457	Mc1r	Yes	Yes	Yes
novel-miRn0457	LN591207.1	Yes	Yes	Yes
novel-miRn0457	Kitb	Yes	Yes	Yes
novel-miRn0457	Brm1l	Yes	Yes	Yes
novel-miRn0457	LOC113065992	Yes	Yes	Yes
novel-miRn0457	Asip	Yes	Yes	Yes
novel-miRn0457	Dkey-81j11	Yes	Yes	Yes
novel-miRn0457	LN590710.1	Yes	Yes	Yes
novel-miRn0457	Mitfa	Yes	Yes	Yes
novel-miRn0457	Wnt3b	Yes	Yes	Yes
novel-miRn0457	LN590700.1	Yes	Yes	Yes
novel-miRn0457	Dct	Yes	Yes	Yes
novel-miRn0457	Comp	Yes	Yes	Yes
novel-miRn0457	Tyrp1	Yes	Yes	Yes
novel-miRn0457	Fzd4	Yes	Yes	Yes
novel-miRn0457	LN591234.1	Yes	Yes	Yes
novel-miRn0457	Foxd3	Yes	Yes	Yes
novel-miRn0457	Wnt4a	Yes	Yes	Yes
novel-miRn0457	Prkca	Yes	Yes	Yes
novel-miRn0457	Mapk1	Yes	Yes	Yes
novel-miRn0457	Adcy3	Yes	Yes	Yes
novel-miRn0457	Slc7a11	Yes	Yes	Yes
novel-miRn0457	Wnt8b	Yes	Yes	Yes
novel-miRn0457	Tlr22	Yes	Yes	Yes
novel-miRn0457	Slc45a2	Yes	Yes	Yes
novel-miRn0457	Ngr	Yes	Yes	Yes
novel-miRn0457	Wnt1	Yes	Yes	Yes
novel-miRn0457	Mlph	Yes	Yes	Yes
novel-miRn0457	Wnt3a	Yes	Yes	Yes
novel-miRn0457	Adcy9	Yes	Yes	Yes
novel-miRn0457	Kitb	Yes	Yes	Yes
novel-miRn0457	P450	Yes	Yes	Yes
novel-miRn0457	Dan4	Yes	Yes	Yes
novel-miRn0457	Tyk2	Yes	Yes	Yes
novel-miRn0457	Cfb	Yes	Yes	Yes
novel-miRn0457	LN590710.1	Yes	Yes	Yes
novel-miRn0457	Slc30a6	Yes	Yes	Yes
novel-miRn0457	Dkey-81j11	Yes	Yes	Yes
novel-miRn0457	LOC113065992	Yes	Yes	Yes
novel-miRn0457	Stat6	Yes	Yes	Yes
novel-miRn0457	LN590700.1	Yes	Yes	Yes
novel-miRn0457	Slc19a3	Yes	Yes	Yes
novel-miRn0457	Loc664755	Yes	Yes	Yes
novel-miRn0457	Loc794783	Yes	Yes	Yes
novel-miRn0457	Wdr24	Yes	Yes	Yes
novel-miRn0457	Pef1	Yes	Yes	Yes
novel-miRn0457	Pax3	Yes	Yes	Yes
novel-miRn0457	Comp	Yes	Yes	Yes
novel-miRn0457	Wnt3b	Yes	Yes	Yes
novel-miRn0457	Foxd3	Yes	Yes	Yes
novel-miRn0457	Wnt4a	Yes	Yes	Yes
novel-miRn0457	Star	Yes	Yes	Yes
novel-miRn0457	Rdh8	Yes	Yes	Yes
novel-miRn0457	mTOR	Yes	Yes	Yes
novel-miRn0457	Prkca	Yes	Yes	Yes
novel-miRn0457	Tyrp1	Yes	Yes	Yes
novel-miRn0457	Fzd4	Yes	Yes	Yes
novel-miRn0457	LN591234.1	Yes	Yes	Yes
novel-miRn0457	Atg4c	Yes	Yes	Yes
novel-miRn0457	Cbs	Yes	Yes	Yes
novel-miRn0457	Slc22a7	Yes	Yes	Yes
novel-miRn0457	Cxcl8	Yes	Yes	Yes
novel-miRn0457	GBP6	Yes	Yes	Yes
novel-miRn0457	Dkey-185l9	Yes	Yes	Yes
novel-miRn0457	Loc449988	Yes	Yes	Yes
novel-miRn0457	Sox10b	Yes	Yes	Yes
novel-miRn0457	β-catenin	Yes	Yes	Yes
novel-miRn0457	Sox10	Yes	Yes	Yes
novel-miRn0457	Slc3a1	Yes	Yes	Yes
novel-miRn0457	Hpse	Yes	Yes	Yes
novel-miRn0457	Agrp	Yes	Yes	Yes
novel-miRn0457	Shady	Yes	Yes	Yes
novel-miRn0457	Fgf1a	Yes	Yes	Yes
novel-miRn0457	Aox3	Yes	Yes	Yes
novel-miRn0457	Silv	Yes	Yes	Yes
novel-miRn0457	Raf	Yes	Yes	Yes
novel-miRn0457	Pnp4a	Yes	Yes	Yes
novel-miRn0457	Wnt2	Yes	Yes	Yes
novel-miRn0457	Wnt5b	Yes	Yes	Yes
novel-miRn0457	Gnas	Yes	Yes	Yes
novel-miRn0457	Tyrp2	Yes	Yes	Yes
novel-miRn0457	Adcy9	Yes	Yes	Yes
novel-miRn0457	Kitb	Yes	Yes	Yes
novel-miRn0457	FZD10	Yes	Yes	Yes
novel-miRn0457	Prkca	Yes	Yes	Yes
novel-miRn0457	Wnt7a	Yes	Yes	Yes
novel-miRn0457	Cbs	Yes	Yes	Yes
novel-miRn0457	Wnt5a	Yes	Yes	Yes
novel-miRn0457	Pax7	Yes	Yes	Yes
novel-miRn0457	Rab1a	Yes	Yes	Yes
novel-miRn0457	Adcy3b	Yes	Yes	Yes
novel-miRn0457	Wnt8a	Yes	Yes	Yes
novel-miRn0457	Fzd3b	Yes	Yes	Yes
novel-miRn0457	Adk	Yes	Yes	Yes
novel-miRn0457	Kitb1	Yes	Yes	Yes
novel-miRn0457	Sox10	Yes	Yes	Yes
novel-miRn0457	Zap70	Yes	Yes	Yes
novel-miRn0457	Dok2	Yes	Yes	Yes
novel-miRn0457	Prkca	Yes	Yes	Yes
novel-miRn0457	Sox10a	Yes	Yes	Yes
novel-miRn0457	Adcy3	Yes	Yes	Yes
novel-miRn0457	Mc5r	Yes	Yes	Yes
novel-miRn0457	Fzd3b	Yes	Yes	Yes
novel-miRn0457	Tyrp2	Yes	Yes	Yes
novel-miRn0457	LN590700.1	Yes	Yes	Yes
novel-miRn0457	Nos2	Yes	Yes	Yes
novel-miRn0457	Slc11a1	Yes	Yes	Yes
novel-miRn0457	Adk	Yes	Yes	Yes
novel-miRn0457	LOC113065992	Yes	Yes	Yes
novel-miRn0457	Sox10b	Yes	Yes	Yes
novel-miRn0457	Kitb	Yes	Yes	Yes
novel-miRn0457	Prkca	Yes	Yes	Yes
novel-miRn0457	Map2k2a	Yes	Yes	Yes
novel-miRn0457	Wnt8b	Yes	Yes	Yes
hsa-let-7f-5p	Dct	Yes	Yes	Yes
hsa-let-7f-5p	Mitfa	Yes	Yes	Yes
hsa-let-7f-5p	Asip	Yes	Yes	Yes
hsa-let-7f-5p	Wnt5a	Yes	Yes	Yes
hsa-let-7f-5p	Wnt	Yes	Yes	Yes
hsa-let-7f-5p	Aox3	Yes	Yes	Yes
hsa-let-7f-5p	Foxd3	Yes	Yes	Yes
hsa-let-7f-5p	Wnt8a	Yes	Yes	Yes
hsa-let-7f-5p	Pax7	Yes	Yes	Yes
dre-miR-26a-3p	Rab1a	Yes	Yes	Yes
dre-miR-26a-3p	Adcy3b	Yes	Yes	Yes
dre-miR-26a-3p	Dct	Yes	Yes	Yes
dre-miR-26a-3p	Tyk2	Yes	Yes	Yes
dre-miR-26a-3p	Cbs	Yes	Yes	Yes
dre-miR-26a-3p	Asip	Yes	Yes	Yes
dre-miR-26a-3p	Slc7a11	Yes	Yes	Yes
dre-miR-26a-3p	Mitfa	Yes	Yes	Yes
dre-miR-26a-3p	Wnt5b	Yes	Yes	Yes
dre-miR-26a-3p	Atg4c	Yes	Yes	Yes
dre-miR-26a-3p	Fgf1a	Yes	Yes	Yes
dre-miR-26a-3p	Slc22a7	Yes	Yes	Yes
dre-miR-26a-3p	Cxcl8	Yes	Yes	Yes
novel-miRn0032	Dkey-81j11	Yes	Yes	Yes
novel-miRn0032	LOC113065992	Yes	Yes	Yes
novel-miRn0032	Stat6	Yes	Yes	Yes
novel-miRn0032	LN590700.1	Yes	Yes	Yes
novel-miRn0032	Slc19a3	Yes	Yes	Yes
novel-miRn0032	Loc664755	Yes	Yes	Yes
novel-miRn0032	Loc794783	Yes	Yes	Yes
novel-miRn0032	Wdr24	Yes	Yes	Yes
novel-miRn0032	Pef1	Yes	Yes	Yes
novel-miRn0032	Mc1r	Yes	Yes	Yes
novel-miRn0032	Mitfa	Yes	Yes	Yes
novel-miRn0032	Asip	Yes	Yes	Yes
novel-miRn0032	Dct	Yes	Yes	Yes
novel-miRn0032	Foxd3	Yes	Yes	Yes
novel-miRn0032	LN590687.1	Yes	Yes	Yes
novel-miRn0032	Tyk2	Yes	Yes	Yes
novel-miRn0032	Tyr	Yes	Yes	Yes
novel-miRn0133	Mc1r	Yes	Yes	Yes
novel-miRn0133	LN591207.1	Yes	Yes	Yes
novel-miRn0133	LN590710.1	Yes	Yes	Yes
novel-miRn0133	Brm1l	Yes	Yes	Yes
novel-miRn0133	LN591267.1	Yes	Yes	Yes
novel-miRn0133	Wnt3b	Yes	Yes	Yes
novel-miRn0133	Mc1r	Yes	Yes	Yes
novel-miRn0133	Mc5r	Yes	Yes	Yes
novel-miRn0133	Asip	Yes	Yes	Yes
novel-miRn0133	Mitfa	Yes	Yes	Yes
novel-miRn0133	Dkey-81j11	Yes	Yes	Yes
novel-miRn0133	Cbs	Yes	Yes	Yes
novel-miRn0133	Wnt3b	Yes	Yes	Yes
novel-miRn0133	Foxd3	Yes	Yes	Yes
novel-miRn0133	Wnt4a	Yes	Yes	Yes
novel-miRn0133	Comp	Yes	Yes	Yes
novel-miRn0133	Prkca	Yes	Yes	Yes
novel-miRn0133	Tyrp1	Yes	Yes	Yes
novel-miRn0133	Wnt4a	Yes	Yes	Yes
novel-miRn0133	Wnt8b	Yes	Yes	Yes
novel-miRn0133	Sox10	Yes	Yes	Yes
novel-miRn0133	Mapk1	Yes	Yes	Yes
novel-miRn0133	Adcy3	Yes	Yes	Yes
novel-miRn0133	Prkca	Yes	Yes	Yes
novel-miRn0133	Tyrp1	Yes	Yes	Yes
novel-miRn0133	Fzd4	Yes	Yes	Yes
novel-miRn0133	LN591234.1	Yes	Yes	Yes
novel-miRn0133	Wnt1	Yes	Yes	Yes
novel-miRn0133	Tyrp2	Yes	Yes	Yes
novel-miRn0133	Wnt3a	Yes	Yes	Yes
novel-miRn0133	Adcy9	Yes	Yes	Yes
novel-miRn0133	Kitb	Yes	Yes	Yes
novel-miRn0133	LN590710.1	Yes	Yes	Yes
novel-miRn0133	Mlph	Yes	Yes	Yes
novel-miRn0133	Dkey-81j11	Yes	Yes	Yes
novel-miRn0133	LOC113065992	Yes	Yes	Yes
novel-miRn0133	Ngr	Yes	Yes	Yes
novel-miRn0133	LN590700.1	Yes	Yes	Yes
novel-miRn0133	novel-miRn0377	Yes	Yes	Yes
novel-miRn0133	Fzd4	Yes	Yes	Yes
novel-miRn0133	LN591234.1	Yes	Yes	Yes
novel-miRn0133	Loc794783	Yes	Yes	Yes
novel-miRn0133	Wdr24	Yes	Yes	Yes
novel-miRn0133	Pef1	Yes	Yes	Yes
novel-miRn0133	Sox10a	Yes	Yes	Yes
novel-miRn0133	Slc19a3	Yes	Yes	Yes
novel-miRn0133	Nos2	Yes	Yes	Yes
novel-miRn0133	Zap70	Yes	Yes	Yes
novel-miRn0133	Dok2	Yes	Yes	Yes
novel-miRn0133	Star	Yes	Yes	Yes
novel-miRn0133	Slc11a1	Yes	Yes	Yes
novel-miRn0133	Adk	Yes	Yes	Yes
novel-miRn0133	Agrp	Yes	Yes	Yes
novel-miRn0133	Slc3a1	Yes	Yes	Yes
novel-miRn0133	Hpse	Yes	Yes	Yes
novel-miRn0133	Fgf1a	Yes	Yes	Yes
novel-miRn0133	Atg4c	Yes	Yes	Yes
oha-miR-10c-5p	Dkey-185l9	Yes	Yes	Yes
oha-miR-10c-5p	Loc449988	Yes	Yes	Yes
oha-miR-10c-5p	Fgf	Yes	Yes	Yes
oha-miR-10c-5p	Mitfa	Yes	Yes	Yes
oha-miR-10c-5p	Asip	Yes	Yes	Yes
oha-miR-10c-5p	mTOR	Yes	Yes	Yes
oha-miR-10c-5p	Pax7	Yes	Yes	Yes
oha-miR-10c-5p	Aox3	Yes	Yes	Yes
oha-miR-10c-5p	Silv	Yes	Yes	Yes
oha-miR-10c-5p	Raf	Yes	Yes	Yes
oha-miR-10c-5p	Slc22a7	Yes	Yes	Yes
oha-miR-10c-5p	Cxcl8	Yes	Yes	Yes
oha-miR-10c-5p	β-catenin	Yes	Yes	Yes
oha-miR-10c-5p	Sox10	Yes	Yes	Yes
oha-miR-10c-5p	Shady	Yes	Yes	Yes
oha-miR-10c-5p	Pnp4a	Yes	Yes	Yes
oha-miR-10c-5p	LN590710.1	Yes	Yes	Yes
oha-miR-10c-5p	Cbs	Yes	Yes	Yes
oha-miR-10c-5p	Dkey-81j11	Yes	Yes	Yes
oha-miR-10c-5p	LOC113065992	Yes	Yes	Yes
oha-miR-10c-5p	Gnas	Yes	Yes	Yes
oha-miR-10c-5p	LN590700.1	Yes	Yes	Yes
oha-miR-10c-5p	Dct	Yes	Yes	Yes
oha-miR-10c-5p	Comp	Yes	Yes	Yes
oha-miR-10c-5p	Wnt3b	Yes	Yes	Yes
oha-miR-10c-5p	Foxd3	Yes	Yes	Yes
oha-miR-10c-5p	Adcy2a	Yes	Yes	Yes
oha-miR-10c-5p	Wnt7a	Yes	Yes	Yes
oha-miR-10c-5p	Kitb	Yes	Yes	Yes
oha-miR-10c-5p	FZD10	Yes	Yes	Yes
oha-miR-10c-5p	Fgf1a	Yes	Yes	Yes
oha-miR-10c-5p	Adcy9	Yes	Yes	Yes
oha-miR-10c-5p	Prkca	Yes	Yes	Yes
oha-miR-10c-5p	Wnt4a	Yes	Yes	Yes
oha-miR-10c-5p	Prkca	Yes	Yes	Yes
oha-miR-10c-5p	Tyrp1	Yes	Yes	Yes
oha-miR-10c-5p	Adcy3b	Yes	Yes	Yes
oha-miR-10c-5p	Wnt8a	Yes	Yes	Yes
oha-miR-10c-5p	Fzd3b	Yes	Yes	Yes
oha-miR-10c-5p	Dkey-81j11	Yes	Yes	Yes
oha-miR-10c-5p	Fzd4	Yes	Yes	Yes
oha-miR-10c-5p	LN591234.1	Yes	Yes	Yes
oha-miR-10c-5p	Pomca	Yes	Yes	Yes
oha-miR-10c-5p	LOC113065992	Yes	Yes	Yes
oha-miR-10c-5p	Calm3b	Yes	Yes	Yes
oha-miR-10c-5p	LN590700.1	Yes	Yes	Yes
oha-miR-10c-5p	Dct	Yes	Yes	Yes
oha-miR-10c-5p	Comp	Yes	Yes	Yes
oha-miR-10c-5p	Adcy3	Yes	Yes	Yes
oha-miR-10c-5p	Foxd3	Yes	Yes	Yes
oha-miR-10c-5p	LN596562.1	Yes	Yes	Yes
oha-miR-10c-5p	Rdh8	Yes	Yes	Yes
oha-miR-10c-5p	Adcy9	Yes	Yes	Yes
oha-miR-10c-5p	Sox10b	Yes	Yes	Yes
oha-miR-10c-5p	Loc799908	Yes	Yes	Yes
oha-miR-10c-5p	Wnt5b	Yes	Yes	Yes
oha-miR-10c-5p	Fzd8a	Yes	Yes	Yes
oha-miR-10c-5p	Wnt2	Yes	Yes	Yes
oha-miR-10c-5p	Tyrp2	Yes	Yes	Yes
oha-miR-10c-5p	Wnt1	Yes	Yes	Yes
oha-miR-10c-5p	Slc7a11	Yes	Yes	Yes
oha-miR-10c-5p	Adk	Yes	Yes	Yes
oha-miR-10c-5p	Wnt5a	Yes	Yes	Yes
oha-miR-10c-5p	Tlr22	Yes	Yes	Yes
oha-miR-10c-5p	Slc45a2	Yes	Yes	Yes
oha-miR-10c-5p	LN590700.1	Yes	Yes	Yes
oha-miR-10c-5p	Wnt5b	Yes	Yes	Yes
oha-miR-10c-5p	P450	Yes	Yes	Yes
oha-miR-10c-5p	Dan4	Yes	Yes	Yes
oha-miR-10c-5p	Tyk2	Yes	Yes	Yes
oha-miR-10c-5p	Cfb	Yes	Yes	Yes
oha-miR-10c-5p	Rab1a	Yes	Yes	Yes
oha-miR-10c-5p	Slc30a6	Yes	Yes	Yes
oha-miR-10c-5p	Stat6	Yes	Yes	Yes
oha-miR-10c-5p	Loc664755	Yes	Yes	Yes
oha-miR-10c-5p	Tlr22	Yes	Yes	Yes
oha-miR-10c-5p	Pax3	Yes	Yes	Yes
oha-miR-10c-5p	Mc5r	Yes	Yes	Yes
oha-miR-10c-5p	mTOR	Yes	Yes	Yes
oha-miR-10c-5p	Star	Yes	Yes	Yes
oha-miR-10c-5p	Ep300b	Yes	Yes	Yes
oha-miR-10c-5p	Fzd9b	Yes	Yes	Yes
oha-miR-10c-5p	Adk	Yes	Yes	Yes
novel-miRn0647	Asip	Yes	Yes	Yes
novel-miRn0647	Mc5r	Yes	Yes	Yes
novel-miRn0647	Tyk2	Yes	Yes	Yes
ola-miR-125c	Tlr22	Yes	Yes	Yes
ola-miR-125c	Mc5r	Yes	Yes	Yes
ola-miR-125c	Mitfa	Yes	Yes	Yes
ola-miR-125c	Asip	Yes	Yes	Yes
ola-miR-125c	Crebbpa	Yes	Yes	Yes
ola-miR-125c	Raf1a	Yes	Yes	Yes
ola-miR-125c	Mc2r	Yes	Yes	Yes
ola-miR-125c	Tyk2	Yes	Yes	Yes
ola-miR-125c	LN590710.1	Yes	Yes	Yes
ola-miR-125c	aMSH	Yes	Yes	Yes
ola-miR-125c	Dkey-81j11	Yes	Yes	Yes
ola-miR-125c	LOC113065992	Yes	Yes	Yes
ola-miR-125c	Pomc-b	Yes	Yes	Yes
ola-miR-125c	LN590700.1	Yes	Yes	Yes
ola-miR-125c	Dan4	Yes	Yes	Yes
ola-miR-125c	Wnt7a	Yes	Yes	Yes
ola-miR-125c	LN592073.1	Yes	Yes	Yes
ola-miR-125c	Dct	Yes	Yes	Yes
ola-miR-125c	Auts2	Yes	Yes	Yes
ola-miR-125c	P450	Yes	Yes	Yes
ola-miR-125c	LN592826.1	Yes	Yes	Yes
ola-miR-125c	Brca2	Yes	Yes	Yes
ola-miR-125c	Comp	Yes	Yes	Yes
ola-miR-125c	Wnt3b	Yes	Yes	Yes
ola-miR-125c	LN590678.1	Yes	Yes	Yes
ola-miR-125c	Pik3ca	Yes	Yes	Yes
ola-miR-125c	Prkca	Yes	Yes	Yes
ola-miR-125c	LN590699.1	Yes	Yes	Yes
ola-miR-125c	Aqp9	Yes	Yes	Yes
ola-miR-125c	Dnajb5	Yes	Yes	Yes
ola-miR-125c	LN592826.1	Yes	Yes	Yes
ola-miR-125c	Foxd3	Yes	Yes	Yes
ola-miR-125c	Wnt4a	Yes	Yes	Yes
ola-miR-125c	Pmp34	Yes	Yes	Yes
ola-miR-125c	Cnnm3	Yes	Yes	Yes
ola-miR-125c	LN590981.1	Yes	Yes	Yes
ola-miR-125c	LN591101.1	Yes	Yes	Yes
ola-miR-125c	Cbs	Yes	Yes	Yes
ola-miR-125c	Sos1	Yes	Yes	Yes
ola-miR-125c	Tyrp1	Yes	Yes	Yes
ola-miR-125c	Fzd4	Yes	Yes	Yes
ola-miR-125c	LN591234.1	Yes	Yes	Yes
ola-miR-125c	Adgrg7	Yes	Yes	Yes
ola-miR-125c	Psmb9	Yes	Yes	Yes
ola-miR-125c	Th	Yes	Yes	Yes
ola-miR-125c	Kat8	Yes	Yes	Yes
ola-miR-125c	LN591869.1	Yes	Yes	Yes
ola-miR-125c	LN590713.1	Yes	Yes	Yes
ola-miR-125c	LN591084.1	Yes	Yes	Yes
ola-miR-125c	LN590857.1	Yes	Yes	Yes
ola-miR-125c	Pde8a	Yes	Yes	Yes
ola-miR-125c	Tyrp2	Yes	Yes	Yes
ola-miR-125c	LN590686.1	Yes	Yes	Yes
ola-miR-125c	Fascin1	Yes	Yes	Yes
ola-miR-125c	LN590782.1	Yes	Yes	Yes
ola-miR-125c	LN590797.1	Yes	Yes	Yes
ola-miR-125c	Slc35d1	Yes	Yes	Yes
ola-miR-125c	LN590711.1	Yes	Yes	Yes
ola-miR-125c	Zfp770	Yes	Yes	Yes
ola-miR-125c	LN590681.1	Yes	Yes	Yes
ola-miR-125c	LN590679.1	Yes	Yes	Yes
ola-miR-125c	Enpp4	Yes	Yes	Yes
ola-miR-125c	Kcnv1	Yes	Yes	Yes
ola-miR-125c	LN591054.2	Yes	Yes	Yes
ola-miR-125c	LN590700.1	Yes	Yes	Yes
ola-miR-125c	LN590857.1	Yes	Yes	Yes
ola-miR-125c	Znf1	Yes	Yes	Yes
ola-miR-125c	LN593841.1	Yes	Yes	Yes
ola-miR-125c	Cmtm7	Yes	Yes	Yes
ola-miR-125c	LN590672.1	Yes	Yes	Yes
ola-miR-125c	Daw1	Yes	Yes	Yes
ola-miR-125c	Ngr	Yes	Yes	Yes
ola-miR-125c	Mlph	Yes	Yes	Yes
ola-miR-125c	P450	Yes	Yes	Yes
ola-miR-125c	Wnt4a	Yes	Yes	Yes
ola-miR-125c	Mapk1	Yes	Yes	Yes
ola-miR-125c	Adcy3	Yes	Yes	Yes
ola-miR-125c	Slc7a11	Yes	Yes	Yes
ola-miR-125c	LN590689.1	Yes	Yes	Yes
ola-miR-125c	Adk	Yes	Yes	Yes
ola-miR-125c	Dct	Yes	Yes	Yes
ola-miR-125c	Zfp608	Yes	Yes	Yes
ola-miR-125c	Slc45a2	Yes	Yes	Yes
ola-miR-125c	LOC109087472	Yes	Yes	Yes
ola-miR-125c	Wnt1	Yes	Yes	Yes
ola-miR-125c	LN590683.1	Yes	Yes	Yes
ola-miR-125c	Muc5ac	Yes	Yes	Yes
ola-miR-125c	Wnt3a	Yes	Yes	Yes
ola-miR-125c	Slc7a11	Yes	Yes	Yes
ola-miR-125c	LN594734.1	Yes	Yes	Yes
ola-miR-125c	Comp	Yes	Yes	Yes
ola-miR-125c	Wnt1	Yes	Yes	Yes
ola-miR-125c	Dkey-185l9	Yes	Yes	Yes
ola-miR-125c	Loc799908	Yes	Yes	Yes
ola-miR-125c	Zfp147	Yes	Yes	Yes
ola-miR-125c	Zfp1	Yes	Yes	Yes
ola-miR-125c	Mapk1	Yes	Yes	Yes
ola-miR-125c	Sox10b	Yes	Yes	Yes
ola-miR-125c	Fzd9b	Yes	Yes	Yes
ola-miR-125c	Adcy5	Yes	Yes	Yes
ola-miR-125c	Adcy3	Yes	Yes	Yes
ola-miR-125c	Slc11a1	Yes	Yes	Yes
ola-miR-125c	Cbs	Yes	Yes	Yes
ola-miR-125c	Wnt8b	Yes	Yes	Yes
ola-miR-125c	Foxd3	Yes	Yes	Yes
ola-miR-125c	Gnai2	Yes	Yes	Yes
ola-miR-125c	Kita	Yes	Yes	Yes
ola-miR-125c	Camk2b1	Yes	Yes	Yes
ola-miR-125c	Slc45a2	Yes	Yes	Yes
ola-miR-125c	Ngr	Yes	Yes	Yes
ola-miR-125c	LN590705.1	Yes	Yes	Yes
ola-miR-125c	Adcy1a	Yes	Yes	Yes
ola-miR-125c	Adk	Yes	Yes	Yes
ola-miR-125c	Wnt5a	Yes	Yes	Yes
ola-miR-125c	Adcy8	Yes	Yes	Yes
ola-miR-125c	Lef1	Yes	Yes	Yes
ola-miR-125c	Ep300a	Yes	Yes	Yes
ola-miR-125c	Wnt4a	Yes	Yes	Yes
ola-miR-125c	Sox10	Yes	Yes	Yes
ola-miR-125c	LN590715.1	Yes	Yes	Yes
ola-miR-125c	Gpalpp1	Yes	Yes	Yes
ola-miR-125c	LN598294.1	Yes	Yes	Yes
ola-miR-125c	Cfb	Yes	Yes	Yes
ola-miR-125c	Nalp3	Yes	Yes	Yes
ola-miR-125c	Cdh24	Yes	Yes	Yes
ola-miR-125c	LN598375.2	Yes	Yes	Yes
ola-miR-125c	Tyrp2	Yes	Yes	Yes
ola-miR-125c	LN598177.1	Yes	Yes	Yes
ola-miR-125c	LOC109054933	Yes	Yes	Yes
ola-miR-125c	Erap2	Yes	Yes	Yes
ola-miR-125c	Adcy3	Yes	Yes	Yes
ola-miR-125c	Prkca	Yes	Yes	Yes
ola-miR-125c	Mc5r	Yes	Yes	Yes
ola-miR-125c	LN591234.1	Yes	Yes	Yes
ola-miR-125c	LOC109068513	Yes	Yes	Yes
ola-miR-125c	Mlph	Yes	Yes	Yes
ola-miR-125c	Prkca	Yes	Yes	Yes
ola-miR-125c	Adcy9	Yes	Yes	Yes
ola-miR-125c	Kitb	Yes	Yes	Yes
ola-miR-125c	LN590710.1	Yes	Yes	Yes
ola-miR-125c	Kcnk10	Yes	Yes	Yes
ola-miR-125c	Sox10a	Yes	Yes	Yes
ola-miR-125c	LN591184.1	Yes	Yes	Yes
ola-miR-125c	Wnt3a	Yes	Yes	Yes
ola-miR-125c	Dkey-81j11	Yes	Yes	Yes
ola-miR-125c	Fzd4	Yes	Yes	Yes
ola-miR-125c	Ngr	Yes	Yes	Yes
ola-miR-125c	Gh	Yes	Yes	Yes
ola-miR-125c	LN590678.1	Yes	Yes	Yes
ola-miR-125c	LOC113065992	Yes	Yes	Yes
ola-miR-125c	LN591062.1	Yes	Yes	Yes
ola-miR-125c	LN591240.1	Yes	Yes	Yes
ola-miR-125c	Brm1l	Yes	Yes	Yes
ola-miR-125c	Mlph	Yes	Yes	Yes
ola-miR-125c	Foxj1a	Yes	Yes	Yes
ola-miR-125c	LN590700.1	Yes	Yes	Yes
ola-miR-125c	Wnt4a	Yes	Yes	Yes
ola-miR-125c	Sh2d4a	Yes	Yes	Yes
ola-miR-125c	LN590680.1	Yes	Yes	Yes
ola-miR-125c	Sox10	Yes	Yes	Yes
ola-miR-125c	Brca2	Yes	Yes	Yes
ola-miR-125c	LN591267.1	Yes	Yes	Yes
ola-miR-125c	Zfp1	Yes	Yes	Yes
ola-miR-125c	LN591207.1	Yes	Yes	Yes
ssa-miR-23b-3p	LN590715.1	Yes	Yes	Yes
ssa-miR-23b-3p	Adk	Yes	Yes	Yes
ssa-miR-23b-3p	Gpalpp1	Yes	Yes	Yes
ssa-miR-23b-3p	Nalp3	Yes	Yes	Yes
ssa-miR-23b-3p	Cbs	Yes	Yes	Yes
ssa-miR-23b-3p	Cdh24	Yes	Yes	Yes
ssa-miR-23b-3p	LN590705.1	Yes	Yes	Yes
ssa-miR-23b-3p	Ngr	Yes	Yes	Yes
ssa-miR-23b-3p	Dkey-81j11	Yes	Yes	Yes
ssa-miR-23b-3p	LOC113065992	Yes	Yes	Yes
ssa-miR-23b-3p	LN598294.1	Yes	Yes	Yes
ssa-miR-23b-3p	Wnt3a	Yes	Yes	Yes
ssa-miR-23b-3p	LN598294.1	Yes	Yes	Yes
ssa-miR-23b-3p	Sox10	Yes	Yes	Yes
ssa-miR-23b-3p	Adcy9	Yes	Yes	Yes
ssa-miR-23b-3p	Kitb	Yes	Yes	Yes
ssa-miR-23b-3p	LN590710.1	Yes	Yes	Yes
ssa-miR-23b-3p	Rab1a	Yes	Yes	Yes
ssa-miR-23b-3p	LN598177.1	Yes	Yes	Yes
ssa-miR-23b-3p	Loc794783	Yes	Yes	Yes
ssa-miR-23b-3p	Pax3	Yes	Yes	Yes
ssa-miR-23b-3p	Tyrp2	Yes	Yes	Yes
ssa-miR-23b-3p	Mitfa	Yes	Yes	Yes
ssa-miR-23b-3p	Asip	Yes	Yes	Yes
ssa-miR-23b-3p	Nos2	Yes	Yes	Yes
ssa-miR-23b-3p	Slc11a1	Yes	Yes	Yes
ssa-miR-23b-3p	LN590700.1	Yes	Yes	Yes
ssa-miR-23b-3p	Dok2	Yes	Yes	Yes
ssa-miR-23b-3p	Comp	Yes	Yes	Yes
ssa-miR-23b-3p	Wnt3b	Yes	Yes	Yes
ssa-miR-23b-3p	Foxd3	Yes	Yes	Yes
ssa-miR-23b-3p	Pax7	Yes	Yes	Yes
ssa-miR-23b-3p	Dct	Yes	Yes	Yes
ssa-miR-23b-3p	Adk	Yes	Yes	Yes
ssa-miR-23b-3p	Wnt4a	Yes	Yes	Yes
ssa-miR-23b-3p	Prkca	Yes	Yes	Yes
ssa-miR-23b-3p	Tyrp1	Yes	Yes	Yes
ssa-miR-23b-3p	LN591234.1	Yes	Yes	Yes
ssa-miR-23b-3p	Wnt8b	Yes	Yes	Yes
ssa-miR-23b-3p	Fzd4	Yes	Yes	Yes
ssa-miR-23b-3p	Fzd4	Yes	Yes	Yes
ssa-miR-23b-3p	LN591234.1	Yes	Yes	Yes
ssa-miR-23b-3p	Pnp4a	Yes	Yes	Yes
ssa-miR-23b-3p	β-catenin	Yes	Yes	Yes
ssa-miR-23b-3p	Wnt5b	Yes	Yes	Yes
ssa-miR-23b-3p	Sox10a	Yes	Yes	Yes
ssa-miR-23b-3p	Prkca	Yes	Yes	Yes
ssa-miR-23b-3p	Tyrp1	Yes	Yes	Yes
ssa-miR-23b-3p	Wnt1	Yes	Yes	Yes
ssa-miR-23b-3p	Adcy3	Yes	Yes	Yes
ssa-miR-23b-3p	Slc7a11	Yes	Yes	Yes
ssa-miR-23b-3p	Sox10b	Yes	Yes	Yes
ssa-miR-23b-3p	Prkca	Yes	Yes	Yes
ssa-miR-23b-3p	Zfp1	Yes	Yes	Yes
ssa-miR-23b-3p	Myo10	Yes	Yes	Yes
ssa-miR-23b-3p	Wnt8a	Yes	Yes	Yes
ssa-miR-23b-3p	Adcy9	Yes	Yes	Yes
ssa-miR-23b-3p	FZD10	Yes	Yes	Yes
ssa-miR-23b-3p	Adcy3b	Yes	Yes	Yes
ssa-miR-23b-3p	Comp	Yes	Yes	Yes
ssa-miR-23b-3p	Tyrp1	Yes	Yes	Yes
ssa-miR-23b-3p	Fzd4	Yes	Yes	Yes
ssa-miR-23b-3p	LN591234.1	Yes	Yes	Yes
ssa-miR-23b-3p	Raf	Yes	Yes	Yes
ssa-miR-23b-3p	LN591207.1	Yes	Yes	Yes
ssa-miR-23b-3p	Kitb	Yes	Yes	Yes
ssa-miR-23b-3p	Brm1l	Yes	Yes	Yes
ssa-miR-23b-3p	LOC113065992	Yes	Yes	Yes
ssa-miR-23b-3p	Dkey-81j11	Yes	Yes	Yes
ssa-miR-23b-3p	LN590710.1	Yes	Yes	Yes
ssa-miR-23b-3p	Mitfa	Yes	Yes	Yes
ssa-miR-23b-3p	Wnt3b	Yes	Yes	Yes
ssa-miR-23b-3p	Mapk1	Yes	Yes	Yes
ssa-miR-23b-3p	Fzd3b	Yes	Yes	Yes
ssa-miR-23b-3p	LN591267.1	Yes	Yes	Yes
ssa-miR-23b-3p	Adcy3	Yes	Yes	Yes
ssa-miR-23b-3p	Slc7a11	Yes	Yes	Yes
ssa-miR-23b-3p	Gnas	Yes	Yes	Yes
ssa-miR-23b-3p	Wnt8b	Yes	Yes	Yes
ssa-miR-23b-3p	Tlr22	Yes	Yes	Yes
ssa-miR-23b-3p	Slc45a2	Yes	Yes	Yes
ssa-miR-23b-3p	Ngr	Yes	Yes	Yes
ssa-miR-23b-3p	Wnt1	Yes	Yes	Yes
ssa-miR-23b-3p	Tyk2	Yes	Yes	Yes
ssa-miR-23b-3p	Cfb	Yes	Yes	Yes
ssa-miR-23b-3p	Foxd3	Yes	Yes	Yes
ssa-miR-23b-3p	Wnt4a	Yes	Yes	Yes
ssa-miR-23b-3p	Prkca	Yes	Yes	Yes
ssa-miR-23b-3p	Adcy9	Yes	Yes	Yes
ssa-miR-23b-3p	Kitb	Yes	Yes	Yes
ssa-miR-23b-3p	P450	Yes	Yes	Yes
ssa-miR-23b-3p	LN590700.1	Yes	Yes	Yes
ssa-miR-23b-3p	Dct	Yes	Yes	Yes
ssa-miR-23b-3p	Dan4	Yes	Yes	Yes
ssa-miR-23b-3p	Mlph	Yes	Yes	Yes
novel-miRn0377	Slc2a6	Yes	Yes	Yes
novel-miRn0377	Shady	Yes	Yes	Yes
novel-miRn0377	Pax3	Yes	Yes	Yes
novel-miRn0377	Comp	Yes	Yes	Yes
novel-miRn0377	Wnt3b	Yes	Yes	Yes
novel-miRn0377	Silv	Yes	Yes	Yes
novel-miRn0377	Raf	Yes	Yes	Yes
novel-miRn0377	Mc1r	Yes	Yes	Yes
novel-miRn0377	Mitfa	Yes	Yes	Yes
novel-miRn0377	Asip	Yes	Yes	Yes
novel-miRn0377	Stat6	Yes	Yes	Yes
novel-miRn0377	Slc19a3	Yes	Yes	Yes
novel-miRn0377	Loc664755	Yes	Yes	Yes
novel-miRn0377	Loc794783	Yes	Yes	Yes
novel-miRn0377	Wdr24	Yes	Yes	Yes
novel-miRn0377	Pef1	Yes	Yes	Yes
novel-miRn0377	Pef1	Yes	Yes	Yes
novel-miRn0377	Slc19a3	Yes	Yes	Yes
novel-miRn0377	LN591184.1	Yes	Yes	Yes
novel-miRn0377	Tyrp1	Yes	Yes	Yes
novel-miRn0377	Fzd4	Yes	Yes	Yes
novel-miRn0377	LN591234.1	Yes	Yes	Yes
novel-miRn0377	Fgf1a	Yes	Yes	Yes
novel-miRn0377	Cxcl8	Yes	Yes	Yes
novel-miRn0377	LN590710.1	Yes	Yes	Yes
novel-miRn0377	Mitfa	Yes	Yes	Yes
novel-miRn0377	Slc22a7	Yes	Yes	Yes
novel-miRn0377	Wnt3a	Yes	Yes	Yes
novel-miRn0377	LN590710.1	Yes	Yes	Yes
novel-miRn0377	Comp	Yes	Yes	Yes
novel-miRn0377	Wnt3b	Yes	Yes	Yes
novel-miRn0377	Foxd3	Yes	Yes	Yes
novel-miRn0377	Prkca	Yes	Yes	Yes
novel-miRn0377	Tyrp1	Yes	Yes	Yes
novel-miRn0377	Star	Yes	Yes	Yes
novel-miRn0377	Rdh8	Yes	Yes	Yes
novel-miRn0377	mTOR	Yes	Yes	Yes
novel-miRn0377	Wnt4a	Yes	Yes	Yes
novel-miRn0377	Prkca	Yes	Yes	Yes
novel-miRn0377	Loc449988	Yes	Yes	Yes
novel-miRn0377	Mlph	Yes	Yes	Yes
novel-miRn0377	Dan4	Yes	Yes	Yes
novel-miRn0377	Foxd3	Yes	Yes	Yes
novel-miRn0377	Wnt4a	Yes	Yes	Yes
novel-miRn0377	Dkey-185l9	Yes	Yes	Yes
novel-miRn0377	Wdr24	Yes	Yes	Yes
novel-miRn0377	Sox10b	Yes	Yes	Yes
novel-miRn0377	Dct	Yes	Yes	Yes
novel-miRn0377	Hpse	Yes	Yes	Yes
novel-miRn0377	Agrp	Yes	Yes	Yes
novel-miRn0377	Shady	Yes	Yes	Yes
novel-miRn0377	Tyk2	Yes	Yes	Yes
novel-miRn0377	Cfb	Yes	Yes	Yes
novel-miRn0377	Slc30a6	Yes	Yes	Yes
novel-miRn0377	Wnt2	Yes	Yes	Yes
novel-miRn0377	Aox3	Yes	Yes	Yes
novel-miRn0377	Silv	Yes	Yes	Yes
novel-miRn0377	Raf	Yes	Yes	Yes
novel-miRn0377	Fgf1a	Yes	Yes	Yes
novel-miRn0377	Dkey-81j11	Yes	Yes	Yes
novel-miRn0377	LOC113065992	Yes	Yes	Yes
novel-miRn0377	Asip	Yes	Yes	Yes
novel-miRn0377	LN590700.1	Yes	Yes	Yes
novel-miRn0377	Adk	Yes	Yes	Yes
novel-miRn0377	Kitb1	Yes	Yes	Yes
novel-miRn0377	Cbs	Yes	Yes	Yes
novel-miRn0377	Wnt5a	Yes	Yes	Yes
novel-miRn0377	Pax7	Yes	Yes	Yes
novel-miRn0377	Nos2	Yes	Yes	Yes
novel-miRn0377	Rab1a	Yes	Yes	Yes
novel-miRn0377	Adcy3b	Yes	Yes	Yes
novel-miRn0377	Wnt8a	Yes	Yes	Yes
novel-miRn0377	Fzd3b	Yes	Yes	Yes
novel-miRn0377	Prkca	Yes	Yes	Yes
novel-miRn0377	Zap70	Yes	Yes	Yes
novel-miRn0377	Dok2	Yes	Yes	Yes
novel-miRn0377	Sox10a	Yes	Yes	Yes
novel-miRn0377	Mc5r	Yes	Yes	Yes
novel-miRn0377	FZD10	Yes	Yes	Yes
novel-miRn0377	Prkca	Yes	Yes	Yes
novel-miRn0377	Wnt7a	Yes	Yes	Yes
novel-miRn0377	Adcy3	Yes	Yes	Yes
novel-miRn0377	Sox10b	Yes	Yes	Yes
novel-miRn0377	Kitb	Yes	Yes	Yes
novel-miRn0377	Prkca	Yes	Yes	Yes
novel-miRn0377	Wnt5a	Yes	Yes	Yes
novel-miRn0377	Slc11a1	Yes	Yes	Yes
novel-miRn0377	Adk	Yes	Yes	Yes
novel-miRn0377	LOC113065992	Yes	Yes	Yes
novel-miRn0377	Loc794783	Yes	Yes	Yes
novel-miRn0377	Asip	Yes	Yes	Yes
novel-miRn0377	Fzd3b	Yes	Yes	Yes
novel-miRn0377	Tyrp2	Yes	Yes	Yes
novel-miRn0377	LN590700.1	Yes	Yes	Yes
novel-miRn0377	Nos2	Yes	Yes	Yes
novel-miRn0377	Pef1	Yes	Yes	Yes
novel-miRn0377	Wnt8a	Yes	Yes	Yes
novel-miRn0377	LN592933.1	Yes	Yes	Yes
novel-miRn0377	Asip	Yes	Yes	Yes
novel-miRn0377	Wnt3b	Yes	Yes	Yes
novel-miRn0377	Map2k2a	Yes	Yes	Yes
novel-miRn0377	Wnt8b	Yes	Yes	Yes
novel-miRn0377	Dct	Yes	Yes	Yes
novel-miRn0377	Mitfa	Yes	Yes	Yes
novel-miRn0377	Tyk2	Yes	Yes	Yes
novel-miRn0377	Cbs	Yes	Yes	Yes
novel-miRn0377	Asip	Yes	Yes	Yes
novel-miRn0377	Slc7a11	Yes	Yes	Yes
novel-miRn0377	Mitfa	Yes	Yes	Yes
novel-miRn0377	Pax7	Yes	Yes	Yes
novel-miRn0377	Rab1a	Yes	Yes	Yes
novel-miRn0377	Adcy3b	Yes	Yes	Yes
novel-miRn0377	Dct	Yes	Yes	Yes
novel-miRn0377	Wnt3a	Yes	Yes	Yes
novel-miRn0377	Slc22a7	Yes	Yes	Yes
novel-miRn0377	Cxcl8	Yes	Yes	Yes
novel-miRn0377	Wnt5b	Yes	Yes	Yes
novel-miRn0377	Atg4c	Yes	Yes	Yes
novel-miRn0377	Fgf1a	Yes	Yes	Yes
novel-miRn0377	Dkey-81j11	Yes	Yes	Yes
novel-miRn0377	LOC113065992	Yes	Yes	Yes
novel-miRn0377	Pef1	Yes	Yes	Yes
novel-miRn0377	Mc1r	Yes	Yes	Yes
novel-miRn0377	Mitfa	Yes	Yes	Yes
novel-miRn0377	Asip	Yes	Yes	Yes
novel-miRn0377	Dct	Yes	Yes	Yes
novel-miRn0377	LN590700.1	Yes	Yes	Yes
novel-miRn0377	Slc19a3	Yes	Yes	Yes
novel-miRn0377	Loc664755	Yes	Yes	Yes
novel-miRn0377	Ngr	Yes	Yes	Yes
novel-miRn0377	Wnt5a	Yes	Yes	Yes
novel-miRn0377	Wnt	Yes	Yes	Yes
novel-miRn0377	Aox3	Yes	Yes	Yes
novel-miRn0377	Foxd3	Yes	Yes	Yes
novel-miRn0377	P450	Yes	Yes	Yes
novel-miRn0377	Dan4	Yes	Yes	Yes
novel-miRn0377	Foxd3	Yes	Yes	Yes
novel-miRn0377	LN590687.1	Yes	Yes	Yes
novel-miRn0377	Tyk2	Yes	Yes	Yes
novel-miRn0377	Rab1a	Yes	Yes	Yes
novel-miRn0377	Slc45a2	Yes	Yes	Yes
novel-miRn0377	Cfb	Yes	Yes	Yes
novel-miRn0377	Mlph	Yes	Yes	Yes
novel-miRn0377	Slc30a6	Yes	Yes	Yes
novel-miRn0377	Stat6	Yes	Yes	Yes
novel-miRn0377	Tyk2	Yes	Yes	Yes
novel-miRn0377	Wdr24	Yes	Yes	Yes
novel-miRn0377	Stat6	Yes	Yes	Yes
novel-miRn0377	Loc794783	Yes	Yes	Yes
novel-miRn0377	Wdr24	Yes	Yes	Yes
novel-miRn0377	Tyr	Yes	Yes	Yes
novel-miRn0377	Brm1l	Yes	Yes	Yes
novel-miRn0377	LN591267.1	Yes	Yes	Yes
novel-miRn0377	Mc1r	Yes	Yes	Yes
novel-miRn0377	LN591207.1	Yes	Yes	Yes
novel-miRn0377	LN590710.1	Yes	Yes	Yes
novel-miRn0377	Mitfa	Yes	Yes	Yes
novel-miRn0377	Dkey-81j11	Yes	Yes	Yes
novel-miRn0377	LOC113065992	Yes	Yes	Yes
novel-miRn0377	LN590700.1	Yes	Yes	Yes
novel-miRn0377	Dct	Yes	Yes	Yes
novel-miRn0377	Comp	Yes	Yes	Yes
novel-miRn0377	Foxd3	Yes	Yes	Yes
novel-miRn0377	Wnt4a	Yes	Yes	Yes
novel-miRn0377	Star	Yes	Yes	Yes
novel-miRn0377	Stat6	Yes	Yes	Yes
novel-miRn0377	Loc664755	Yes	Yes	Yes
novel-miRn0377	Prkca	Yes	Yes	Yes
novel-miRn0377	Tyrp1	Yes	Yes	Yes
novel-miRn0377	Fzd4	Yes	Yes	Yes
novel-miRn0377	LN591234.1	Yes	Yes	Yes
novel-miRn0377	Adcy9	Yes	Yes	Yes
novel-miRn0377	Mapk1	Yes	Yes	Yes
novel-miRn0377	P450	Yes	Yes	Yes
novel-miRn0377	Cbs	Yes	Yes	Yes
novel-miRn0377	Kitb	Yes	Yes	Yes
novel-miRn0377	Wnt8b	Yes	Yes	Yes
novel-miRn0377	Tyrp2	Yes	Yes	Yes
novel-miRn0377	Adk	Yes	Yes	Yes
novel-miRn0377	Agrp	Yes	Yes	Yes
novel-miRn0377	Tlr22	Yes	Yes	Yes
novel-miRn0377	Slc45a2	Yes	Yes	Yes
novel-miRn0377	Wnt5a	Yes	Yes	Yes
novel-miRn0377	Loc449988	Yes	Yes	Yes
novel-miRn0377	Sox10b	Yes	Yes	Yes
novel-miRn0377	Zap70	Yes	Yes	Yes
novel-miRn0377	Tlr22	Yes	Yes	Yes
novel-miRn0377	Aox3	Yes	Yes	Yes
novel-miRn0377	Hpse	Yes	Yes	Yes
novel-miRn0377	Dkey-81j11	Yes	Yes	Yes
novel-miRn0377	LOC113065992	Yes	Yes	Yes
novel-miRn0377	Rdh8	Yes	Yes	Yes
novel-miRn0377	mTOR	Yes	Yes	Yes
novel-miRn0377	Loc664755	Yes	Yes	Yes
novel-miRn0377	Dkey-185l9	Yes	Yes	Yes
novel-miRn0377	LN591234.1	Yes	Yes	Yes
novel-miRn0377	Atg4c	Yes	Yes	Yes
novel-miRn0377	Slc30a6	Yes	Yes	Yes
novel-miRn0377	Slc22a7	Yes	Yes	Yes
novel-miRn0377	Cxcl8	Yes	Yes	Yes
novel-miRn0377	Atg4c	Yes	Yes	Yes
novel-miRn0377	Slc3a1	Yes	Yes	Yes
novel-miRn0377	Gnas	Yes	Yes	Yes
novel-miRn0377	GBP6	Yes	Yes	Yes
novel-miRn0377	β-catenin	Yes	Yes	Yes
novel-miRn0377	Sox10	Yes	Yes	Yes
novel-miRn0377	Pnp4a	Yes	Yes	Yes
novel-miRn0377	Wnt5b	Yes	Yes	Yes
novel-miRn0377	IHH	Yes	Yes	Yes
novel-miRn0377	Slc3a1	Yes	Yes	Yes
novel-miRn0377	Cbs	Yes	Yes	Yes
novel-miRn0377	Tyrp2	Yes	Yes	Yes
novel-miRn0377	Adcy9	Yes	Yes	Yes
novel-miRn0377	Kitb	Yes	Yes	Yes
novel-miRn0377	Slc22a7	Yes	Yes	Yes
novel-miRn0377	Cxcl8	Yes	Yes	Yes
novel-miRn0377	LN590700.1	Yes	Yes	Yes
novel-miRn0377	Fzd4	Yes	Yes	Yes
novel-miRn0377	Gnas	Yes	Yes	Yes
novel-miRn0377	Wnt2	Yes	Yes	Yes
novel-miRn0377	Hpse	Yes	Yes	Yes
novel-miRn0377	Pnp4a	Yes	Yes	Yes
novel-miRn0377	Fgf1a	Yes	Yes	Yes
novel-miRn0377	Wnt1	Yes	Yes	Yes
novel-miRn0377	Mapk1	Yes	Yes	Yes
novel-miRn0377	Adcy3	Yes	Yes	Yes
novel-miRn0377	Slc7a11	Yes	Yes	Yes
novel-miRn0377	Shady	Yes	Yes	Yes
novel-miRn0377	Adcy3b	Yes	Yes	Yes
novel-miRn0377	Wnt8a	Yes	Yes	Yes
novel-miRn0377	Fzd3b	Yes	Yes	Yes
novel-miRn0377	Wnt5b	Yes	Yes	Yes
novel-miRn0377	Adcy9	Yes	Yes	Yes
novel-miRn0377	Prkca	Yes	Yes	Yes
novel-miRn0377	Wnt7a	Yes	Yes	Yes
novel-miRn0377	Kitb	Yes	Yes	Yes
novel-miRn0377	Aox3	Yes	Yes	Yes
novel-miRn0377	Silv	Yes	Yes	Yes
novel-miRn0377	Raf	Yes	Yes	Yes
novel-miRn0377	Dkey-185l9	Yes	Yes	Yes
novel-miRn0377	Loc449988	Yes	Yes	Yes
novel-miRn0377	Sox10b	Yes	Yes	Yes
novel-miRn0377	Mc5r	Yes	Yes	Yes
novel-miRn0377	Zap70	Yes	Yes	Yes
novel-miRn0377	Adk	Yes	Yes	Yes
novel-miRn0377	Slc3a1	Yes	Yes	Yes
novel-miRn0377	Fgf1a	Yes	Yes	Yes
novel-miRn0377	Slc19a3	Yes	Yes	Yes
novel-miRn0377	Pax7	Yes	Yes	Yes
novel-miRn0377	Agrp	Yes	Yes	Yes
novel-miRn0377	FZD10	Yes	Yes	Yes
novel-miRn0377	Dok2	Yes	Yes	Yes
novel-miRn0377	Atg4c	Yes	Yes	Yes
novel-miRn0377	Cbs	Yes	Yes	Yes
novel-miRn0377	mTOR	Yes	Yes	Yes
novel-miRn0377	Gnas	Yes	Yes	Yes
novel-miRn0377	Star	Yes	Yes	Yes
novel-miRn0377	Rdh8	Yes	Yes	Yes
novel-miRn0377	Dct	Yes	Yes	Yes
novel-miRn0377	Sox10	Yes	Yes	Yes
novel-miRn0377	Loc799908	Yes	Yes	Yes
novel-miRn0377	Tyrp2	Yes	Yes	Yes
novel-miRn0377	Prkcg	Yes	Yes	Yes
novel-miRn0377	Wnt1	Yes	Yes	Yes
novel-miRn0377	Wnt8a	Yes	Yes	Yes
novel-miRn0377	Mitfa	Yes	Yes	Yes
novel-miRn0377	Dkey-185l9	Yes	Yes	Yes
novel-miRn0377	Loc799908	Yes	Yes	Yes
novel-miRn0377	Pax3	Yes	Yes	Yes
novel-miRn0377	Adcy1a	Yes	Yes	Yes
novel-miRn0377	Sox10a	Yes	Yes	Yes
novel-miRn0377	Wnt8b	Yes	Yes	Yes
novel-miRn0377	Slc11a1	Yes	Yes	Yes
novel-miRn0377	Star	Yes	Yes	Yes
novel-miRn0377	LN590683.1	Yes	Yes	Yes
novel-miRn0377	Loc449988	Yes	Yes	Yes
novel-miRn0377	Fzd2	Yes	Yes	Yes
novel-miRn0377	Adk	Yes	Yes	Yes
novel-miRn0377	Adcy8	Yes	Yes	Yes
novel-miRn0377	Sox10b	Yes	Yes	Yes
novel-miRn0377	Fzd9b	Yes	Yes	Yes
novel-miRn0377	Cbs	Yes	Yes	Yes
novel-miRn0377	Wnt4a	Yes	Yes	Yes
novel-miRn0377	Slc11a1	Yes	Yes	Yes
novel-miRn0377	Zap70	Yes	Yes	Yes
novel-miRn0377	mTOR	Yes	Yes	Yes
novel-miRn0377	Npbwr1	Yes	Yes	Yes
novel-miRn0377	Prkca	Yes	Yes	Yes
novel-miRn0377	Sox10a	Yes	Yes	Yes
novel-miRn0377	Cxcl8	Yes	Yes	Yes
novel-miRn0377	Aox3	Yes	Yes	Yes
novel-miRn0377	Dok2	Yes	Yes	Yes
novel-miRn0377	Slc22a7	Yes	Yes	Yes
novel-miRn0377	Plcb1	Yes	Yes	Yes
novel-miRn0377	FZD10	Yes	Yes	Yes
novel-miRn0377	Rdh8	Yes	Yes	Yes
novel-miRn0377	Kitb	Yes	Yes	Yes
novel-miRn0377	Mitfa	Yes	Yes	Yes
novel-miRn0377	Kitb	Yes	Yes	Yes
novel-miRn0377	Mc1r	Yes	Yes	Yes
novel-miRn0377	Tyk2	Yes	Yes	Yes
novel-miRn0377	Adk	Yes	Yes	Yes
novel-miRn0377	Mapk1	Yes	Yes	Yes
novel-miRn0377	Slc11a1	Yes	Yes	Yes
novel-miRn0377	Adcy8	Yes	Yes	Yes
novel-miRn0377	FZD10	Yes	Yes	Yes
novel-miRn0377	Dct	Yes	Yes	Yes
novel-miRn0377	Wnt1	Yes	Yes	Yes
novel-miRn0377	Foxd3	Yes	Yes	Yes
novel-miRn0377	Tyrp2	Yes	Yes	Yes
novel-miRn0377	Asip	Yes	Yes	Yes
novel-miRn0377	Wnt5b	Yes	Yes	Yes
novel-miRn0377	Adcy3	Yes	Yes	Yes
novel-miRn0377	Mc5r	Yes	Yes	Yes
novel-miRn0377	Wnt8b	Yes	Yes	Yes
novel-miRn0377	Adcy3b	Yes	Yes	Yes
novel-miRn0377	Nos2	Yes	Yes	Yes
novel-miRn0377	Slc11a1	Yes	Yes	Yes
novel-miRn0377	Wnt6b	Yes	Yes	Yes
novel-miRn0377	Loc794783	Yes	Yes	Yes
novel-miRn0377	Slc19a3	Yes	Yes	Yes
novel-miRn0377	Dvl2	Yes	Yes	Yes
novel-miRn0377	Wdr24	Yes	Yes	Yes
novel-miRn0377	Pef1	Yes	Yes	Yes
novel-miRn0377	Aox3	Yes	Yes	Yes
novel-miRn0377	FZD10	Yes	Yes	Yes
novel-miRn0377	LN590714.1	Yes	Yes	Yes
novel-miRn0377	Adcy2b	Yes	Yes	Yes
novel-miRn0377	Wnt7a	Yes	Yes	Yes
novel-miRn0377	LN591267.1	Yes	Yes	Yes
novel-miRn0377	Pax3	Yes	Yes	Yes
novel-miRn0377	Ccdc142	Yes	Yes	Yes
novel-miRn0377	Fzd3b	Yes	Yes	Yes
novel-miRn0377	LOC113065992	Yes	Yes	Yes
novel-miRn0377	Slc11a1	Yes	Yes	Yes
novel-miRn0377	Dct	Yes	Yes	Yes
novel-miRn0377	Tyrp1a	Yes	Yes	Yes
novel-miRn0377	Cbs	Yes	Yes	Yes
novel-miRn0377	Wnt8a	Yes	Yes	Yes
novel-miRn0377	Pp1	Yes	Yes	Yes
novel-miRn0377	Brm1l	Yes	Yes	Yes
novel-miRn0377	Fgf	Yes	Yes	Yes
novel-miRn0377	Dlv2	Yes	Yes	Yes
novel-miRn0377	mTOR	Yes	Yes	Yes
novel-miRn0377	Zap70	Yes	Yes	Yes
novel-miRn0377	Myo10	Yes	Yes	Yes
novel-miRn0377	Zfp1	Yes	Yes	Yes
novel-miRn0377	LOC113065992	Yes	Yes	Yes
novel-miRn0377	Comp	Yes	Yes	Yes
novel-miRn0377	Foxd3	Yes	Yes	Yes
novel-miRn0377	Wnt4a	Yes	Yes	Yes
novel-miRn0377	Foxd3	Yes	Yes	Yes
novel-miRn0377	LN591207.1	Yes	Yes	Yes
novel-miRn0377	Kitb	Yes	Yes	Yes
novel-miRn0377	Tyk2	Yes	Yes	Yes
novel-miRn0377	Dkey-81j11	Yes	Yes	Yes
novel-miRn0377	LN590710.1	Yes	Yes	Yes
novel-miRn0377	Sox10a	Yes	Yes	Yes
novel-miRn0377	Slc19a3	Yes	Yes	Yes
novel-miRn0377	Nos2	Yes	Yes	Yes
novel-miRn0377	Wnt3b	Yes	Yes	Yes
novel-miRn0377	LN590700.1	Yes	Yes	Yes
novel-miRn0377	Pax3	Yes	Yes	Yes
novel-miRn0377	Mitfa	Yes	Yes	Yes
novel-miRn0377	LN591234.1	Yes	Yes	Yes
novel-miRn0377	Comp	Yes	Yes	Yes
novel-miRn0377	Tyrp1	Yes	Yes	Yes
novel-miRn0377	Fzd4	Yes	Yes	Yes
novel-miRn0377	Kitb	Yes	Yes	Yes
novel-miRn0377	P450	Yes	Yes	Yes
novel-miRn0377	Mapk1	Yes	Yes	Yes
novel-miRn0377	Adcy3	Yes	Yes	Yes
novel-miRn0377	Tef	Yes	Yes	Yes
novel-miRn0377	LN598462.1	Yes	Yes	Yes
novel-miRn0377	Mlph	Yes	Yes	Yes
novel-miRn0377	Wnt8b	Yes	Yes	Yes
novel-miRn0377	Tlr22	Yes	Yes	Yes
novel-miRn0377	Slc45a2	Yes	Yes	Yes
novel-miRn0377	Wnt3a	Yes	Yes	Yes
novel-miRn0377	Prkca	Yes	Yes	Yes
novel-miRn0377	Adcy9	Yes	Yes	Yes
novel-miRn0377	Ngr	Yes	Yes	Yes
novel-miRn0377	Wnt1	Yes	Yes	Yes
novel-miRn0377	Dan4	Yes	Yes	Yes
novel-miRn0377	Tyk2	Yes	Yes	Yes
novel-miRn0377	Cfb	Yes	Yes	Yes
novel-miRn0377	LN590710.1	Yes	Yes	Yes
novel-miRn0377	β-catenin	Yes	Yes	Yes
novel-miRn0377	Shady	Yes	Yes	Yes
novel-miRn0377	LOC113065992	Yes	Yes	Yes
novel-miRn0377	Agrp	Yes	Yes	Yes
novel-miRn0377	Slc30a6	Yes	Yes	Yes
novel-miRn0377	Dkey-81j11	Yes	Yes	Yes
novel-miRn0377	Slc7a11	Yes	Yes	Yes
novel-miRn0377	Loc664755	Yes	Yes	Yes
novel-miRn0377	Loc794783	Yes	Yes	Yes
novel-miRn0377	Wnt3b	Yes	Yes	Yes
novel-miRn0377	Wdr24	Yes	Yes	Yes
novel-miRn0377	Wnt4a	Yes	Yes	Yes
novel-miRn0377	Pef1	Yes	Yes	Yes
novel-miRn0377	Pax3	Yes	Yes	Yes
novel-miRn0377	Comp	Yes	Yes	Yes
novel-miRn0377	Dkey-185l9	Yes	Yes	Yes
novel-miRn0377	Stat6	Yes	Yes	Yes
novel-miRn0377	LN590700.1	Yes	Yes	Yes
novel-miRn0377	Slc19a3	Yes	Yes	Yes
novel-miRn0377	Fzd4	Yes	Yes	Yes
novel-miRn0377	LN591234.1	Yes	Yes	Yes
novel-miRn0377	Star	Yes	Yes	Yes
novel-miRn0377	Rdh8	Yes	Yes	Yes
novel-miRn0377	Slc22a7	Yes	Yes	Yes
novel-miRn0377	Cxcl8	Yes	Yes	Yes
novel-miRn0377	GBP6	Yes	Yes	Yes
novel-miRn0377	Atg4c	Yes	Yes	Yes
novel-miRn0377	Cbs	Yes	Yes	Yes
novel-miRn0377	Prkca	Yes	Yes	Yes
novel-miRn0377	Tyrp1	Yes	Yes	Yes
novel-miRn0377	Loc449988	Yes	Yes	Yes
novel-miRn0377	mTOR	Yes	Yes	Yes
novel-miRn0377	Slc3a1	Yes	Yes	Yes
novel-miRn0377	Hpse	Yes	Yes	Yes
novel-miRn0377	Kitb	Yes	Yes	Yes
novel-miRn0377	FZD10	Yes	Yes	Yes
novel-miRn0377	Prkca	Yes	Yes	Yes
novel-miRn0377	Silv	Yes	Yes	Yes
novel-miRn0377	Raf	Yes	Yes	Yes
novel-miRn0377	Pnp4a	Yes	Yes	Yes
novel-miRn0377	Zap70	Yes	Yes	Yes
novel-miRn0377	Wnt7a	Yes	Yes	Yes
novel-miRn0377	Comp	Yes	Yes	Yes
novel-miRn0377	Sox10a	Yes	Yes	Yes
novel-miRn0377	Adk	Yes	Yes	Yes
novel-miRn0377	Fgf1a	Yes	Yes	Yes
novel-miRn0377	Aox3	Yes	Yes	Yes
novel-miRn0377	Dok2	Yes	Yes	Yes
novel-miRn0377	Prkca	Yes	Yes	Yes
novel-miRn0377	Cbs	Yes	Yes	Yes
novel-miRn0377	Adcy8	Yes	Yes	Yes
novel-miRn0377	Wnt2	Yes	Yes	Yes
novel-miRn0377	Wnt5b	Yes	Yes	Yes
novel-miRn0377	Dlv2	Yes	Yes	Yes
novel-miRn0377	Wnt7a	Yes	Yes	Yes
novel-miRn0377	Adcy9	Yes	Yes	Yes
novel-miRn0377	Adcy3	Yes	Yes	Yes
novel-miRn0377	LN590700.1	Yes	Yes	Yes
novel-miRn0377	Sox10	Yes	Yes	Yes
novel-miRn0377	Fzd4	Yes	Yes	Yes
novel-miRn0377	Gnas	Yes	Yes	Yes
novel-miRn0377	Tyrp2	Yes	Yes	Yes
novel-miRn0377	Wnt8a	Yes	Yes	Yes
novel-miRn0377	Fzd3b	Yes	Yes	Yes
novel-miRn0377	Adk	Yes	Yes	Yes
novel-miRn0377	Kitb1	Yes	Yes	Yes
novel-miRn0377	Tyrp2	Yes	Yes	Yes
novel-miRn0377	LN591234.1	Yes	Yes	Yes
novel-miRn0377	Adcy3	Yes	Yes	Yes
novel-miRn0377	Mc5r	Yes	Yes	Yes
novel-miRn0377	Fzd3b	Yes	Yes	Yes
novel-miRn0377	Tyrp2	Yes	Yes	Yes
novel-miRn0377	Raf1a	Yes	Yes	Yes
novel-miRn0377	Edn1	Yes	Yes	Yes
novel-miRn0377	Slc11a1	Yes	Yes	Yes
novel-miRn0377	Adk	Yes	Yes	Yes
novel-miRn0377	Calm3b	Yes	Yes	Yes
novel-miRn0377	LOC113065992	Yes	Yes	Yes
novel-miRn0377	Sox10b	Yes	Yes	Yes
novel-miRn0377	LN590700.1	Yes	Yes	Yes
novel-miRn0377	Nos2	Yes	Yes	Yes
novel-miRn0377	Kitb1	Yes	Yes	Yes
novel-miRn0377	Tyrp2	Yes	Yes	Yes
novel-miRn0377	Kitb	Yes	Yes	Yes
novel-miRn0377	Wnt5b	Yes	Yes	Yes
novel-miRn0377	Loc794783	Yes	Yes	Yes
novel-miRn0377	Wnt8b	Yes	Yes	Yes
novel-miRn0377	Pax7	Yes	Yes	Yes
novel-miRn0377	Rab1a	Yes	Yes	Yes
novel-miRn0377	Adcy3b	Yes	Yes	Yes
novel-miRn0377	Prkca	Yes	Yes	Yes
novel-miRn0377	Prkca	Yes	Yes	Yes
novel-miRn0377	Map2k2a	Yes	Yes	Yes
novel-miRn0377	Dkey-81j11	Yes	Yes	Yes
novel-miRn0377	LOC113065992	Yes	Yes	Yes
novel-miRn0377	LN590700.1	Yes	Yes	Yes
novel-miRn0377	Tyrp1a	Yes	Yes	Yes
novel-miRn0377	Adcy8	Yes	Yes	Yes
novel-miRn0377	mTOR	Yes	Yes	Yes
novel-miRn0377	Slc11a1	Yes	Yes	Yes
novel-miRn0377	Wnt4a	Yes	Yes	Yes
novel-miRn0377	Adcy9	Yes	Yes	Yes
novel-miRn0377	Aox3	Yes	Yes	Yes
novel-miRn0377	LOC113065992	Yes	Yes	Yes
novel-miRn0377	Adcy9	Yes	Yes	Yes
novel-miRn0377	Wnt8b	Yes	Yes	Yes
novel-miRn0377	Dkey-81j11	Yes	Yes	Yes
novel-miRn0377	Wnt3a	Yes	Yes	Yes
novel-miRn0377	Prkca	Yes	Yes	Yes
novel-miRn0484	Wnt5b	Yes	Yes	Yes
novel-miRn0484	Prkca	Yes	Yes	Yes
novel-miRn0484	Mitfa	Yes	Yes	Yes
novel-miRn0484	LN590700.1	Yes	Yes	Yes
novel-miRn0484	Mc1r	Yes	Yes	Yes
novel-miRn0484	Adcy3	Yes	Yes	Yes
novel-miRn0484	Calm3b	Yes	Yes	Yes
novel-miRn0484	Fgf1a	Yes	Yes	Yes
novel-miRn0484	Wnt9b	Yes	Yes	Yes
novel-miRn0484	Fzd3b	Yes	Yes	Yes
novel-miRn0484	Pax3	Yes	Yes	Yes
novel-miRn0484	Kitb1	Yes	Yes	Yes
novel-miRn0484	LOC113065992	Yes	Yes	Yes
novel-miRn0484	Adcy2a	Yes	Yes	Yes
novel-miRn0484	Slc11a1	Yes	Yes	Yes
novel-miRn0484	Dkey-81j11	Yes	Yes	Yes
novel-miRn0484	LN590797.1	Yes	Yes	Yes
novel-miRn0484	Mitf	Yes	Yes	Yes
novel-miRn0484	Tyk2	Yes	Yes	Yes
novel-miRn0484	Asip	Yes	Yes	Yes
novel-miRn0484	Pomca	Yes	Yes	Yes
novel-miRn0484	Wnt3b	Yes	Yes	Yes
novel-miRn0484	Foxd3	Yes	Yes	Yes
novel-miRn0484	LOC113065992	Yes	Yes	Yes
novel-miRn0484	LN590700.1	Yes	Yes	Yes
novel-miRn0484	Dct	Yes	Yes	Yes
novel-miRn0484	Dkey-185l9	Yes	Yes	Yes
novel-miRn0484	Adcy3	Yes	Yes	Yes
novel-miRn0484	Kitb	Yes	Yes	Yes
novel-miRn0484	Atsdr3	Yes	Yes	Yes
novel-miRn0484	Atg4c	Yes	Yes	Yes
novel-miRn0484	Adcy9	Yes	Yes	Yes
novel-miRn0484	Fzd8a	Yes	Yes	Yes
novel-miRn0484	Pax7	Yes	Yes	Yes
novel-miRn0484	Loc799908	Yes	Yes	Yes
novel-miRn0484	Comp	Yes	Yes	Yes
novel-miRn0484	Fzd9b	Yes	Yes	Yes
novel-miRn0484	Adcy5	Yes	Yes	Yes
novel-miRn0484	Raf	Yes	Yes	Yes
novel-miRn0484	Wnt3a	Yes	Yes	Yes
novel-miRn0484	Cxcl8	Yes	Yes	Yes
novel-miRn0484	Shady	Yes	Yes	Yes
novel-miRn0484	Slc7a11	Yes	Yes	Yes
novel-miRn0484	Map2k2a	Yes	Yes	Yes
novel-miRn0484	Wnt8b	Yes	Yes	Yes
novel-miRn0484	Slc11a1	Yes	Yes	Yes
novel-miRn0484	Wnt4a	Yes	Yes	Yes
novel-miRn0484	Prkca	Yes	Yes	Yes
novel-miRn0484	Foxd3	Yes	Yes	Yes
novel-miRn0484	Gnas	Yes	Yes	Yes
novel-miRn0484	Dkey-185l9	Yes	Yes	Yes
novel-miRn0484	Wnt1	Yes	Yes	Yes
novel-miRn0484	LN590710.1	Yes	Yes	Yes
novel-miRn0484	Mitfa	Yes	Yes	Yes
novel-miRn0484	Dkey-81j11	Yes	Yes	Yes
novel-miRn0484	Wnt1	Yes	Yes	Yes
novel-miRn0484	Cbs	Yes	Yes	Yes
novel-miRn0484	Wnt8b	Yes	Yes	Yes
novel-miRn0484	Wnt5a	Yes	Yes	Yes
novel-miRn0484	Tlr22	Yes	Yes	Yes
novel-miRn0484	Kita	Yes	Yes	Yes
novel-miRn0484	Camk2b1	Yes	Yes	Yes
novel-miRn0484	Tlr22	Yes	Yes	Yes
novel-miRn0484	Adcy3b	Yes	Yes	Yes
novel-miRn0484	LOC113065992	Yes	Yes	Yes
novel-miRn0484	Asip	Yes	Yes	Yes
novel-miRn0484	LN590700.1	Yes	Yes	Yes
novel-miRn0484	Fzd4	Yes	Yes	Yes
novel-miRn0484	Mc5r	Yes	Yes	Yes
novel-miRn0484	Kcnk10	Yes	Yes	Yes
novel-miRn0484	Sox10a	Yes	Yes	Yes
novel-miRn0484	LN591184.1	Yes	Yes	Yes
novel-miRn0484	Mlph	Yes	Yes	Yes
novel-miRn0484	Fzd8a	Yes	Yes	Yes
novel-miRn0484	Comp	Yes	Yes	Yes
novel-miRn0484	Wnt3b	Yes	Yes	Yes
novel-miRn0484	Foxd3	Yes	Yes	Yes
novel-miRn0484	Wnt4a	Yes	Yes	Yes
novel-miRn0484	Prkca	Yes	Yes	Yes
novel-miRn0484	Aqp9	Yes	Yes	Yes
novel-miRn0484	Dnajb5	Yes	Yes	Yes
novel-miRn0484	aMSH	Yes	Yes	Yes
novel-miRn0484	LOC109068513	Yes	Yes	Yes
novel-miRn0484	Wnt1	Yes	Yes	Yes
novel-miRn0484	Tyrp1	Yes	Yes	Yes
novel-miRn0484	Fzd4	Yes	Yes	Yes
novel-miRn0484	LN591234.1	Yes	Yes	Yes
novel-miRn0484	Silv	Yes	Yes	Yes
novel-miRn0484	LN590678.1	Yes	Yes	Yes
novel-miRn0484	Pmp34	Yes	Yes	Yes
novel-miRn0484	Pik3ca	Yes	Yes	Yes
novel-miRn0484	Sox10b	Yes	Yes	Yes
novel-miRn0484	LN590699.1	Yes	Yes	Yes
novel-miRn0484	Dan4	Yes	Yes	Yes
novel-miRn0484	Cnnm3	Yes	Yes	Yes
novel-miRn0484	LN590981.1	Yes	Yes	Yes
novel-miRn0484	LN592826.1	Yes	Yes	Yes
novel-miRn0484	Gh	Yes	Yes	Yes
novel-miRn0484	Cfb	Yes	Yes	Yes
novel-miRn0484	LN591240.1	Yes	Yes	Yes
novel-miRn0484	Adgrg7	Yes	Yes	Yes
novel-miRn0484	Psmb9	Yes	Yes	Yes
novel-miRn0484	Pax3	Yes	Yes	Yes
novel-miRn0484	Brca2	Yes	Yes	Yes
novel-miRn0484	Adcy1a	Yes	Yes	Yes
novel-miRn0484	Adk	Yes	Yes	Yes
novel-miRn0484	LN590713.1	Yes	Yes	Yes
novel-miRn0484	Tlr22	Yes	Yes	Yes
novel-miRn0484	Sh2d4a	Yes	Yes	Yes
novel-miRn0484	LN590680.1	Yes	Yes	Yes
novel-miRn0484	Kat8	Yes	Yes	Yes
novel-miRn0484	LN591869.1	Yes	Yes	Yes
novel-miRn0484	Tlr22	Yes	Yes	Yes
novel-miRn0484	LN591054.2	Yes	Yes	Yes
novel-miRn0484	LN590686.1	Yes	Yes	Yes
novel-miRn0484	Adk	Yes	Yes	Yes
novel-miRn0484	LN590857.1	Yes	Yes	Yes
novel-miRn0484	Pde8a	Yes	Yes	Yes
novel-miRn0484	Tyrp2	Yes	Yes	Yes
novel-miRn0484	Fzd9b	Yes	Yes	Yes
novel-miRn0484	Kcnv1	Yes	Yes	Yes
novel-miRn0484	Wnt4a	Yes	Yes	Yes
novel-miRn0484	Gnai2	Yes	Yes	Yes
novel-miRn0484	Fascin1	Yes	Yes	Yes
novel-miRn0484	Star	Yes	Yes	Yes
novel-miRn0484	LN593841.1	Yes	Yes	Yes
novel-miRn0484	Cmtm7	Yes	Yes	Yes
novel-miRn0484	LN590672.1	Yes	Yes	Yes
novel-miRn0484	LN592826.1	Yes	Yes	Yes
[truncated: 1,074 more rows]
